# Supplementary material for: High-pressure synthetic (Na0.97Mg0.03)(Mg0.43Fe0.17 3+Si0.40)Si2O6, with six-coordinated silicon, isostructural with P2/n omphacite
Source: Acta Crystallogr Sect E Struct Rep Online. 2012 Jan 31;68(Pt 2):i18. doi: 10.1107/S1600536812002966 (PMC3274841; doi:10.1107/S1600536812002966)
Supplement: Supplementary file 1 [file e-68-00i18-sup1.cif]

##############################################################################
#                                                                            #
# This CIF contains the data in a paper accepted for publication in          #
# Acta Crystallographica Section E. It conforms to the requirements of       #
# Notes for Authors for Acta Crystallographica Section E, and has been       #
# peer reviewed under the auspices of the IUCr Commission on Journals.       #
#                                                                            #
# Full details of the Crystallographic Information File format               #
# are given in the paper "The Crystallographic Information File (CIF):       #
# a New Standard Archive File for Crystallography" by S. R. Hall, F. H.      #
# Allen and I. D. Brown [Acta Cryst. (1991), A47, 655-685].                  #
#                                                                            #
# The current version of the core CIF dictionary is obtainable from          #
# ftp://ftp.iucr.org/pub/cif_core.dic.                                       #
#                                                                            #
# Software is freely available for graphical display of the structure(s)     #
# in this CIF. For information consult the CIF software page                 #
# http://www.iucr.org/resources/cif/software.                                #
#                                                                            #
# This file may be used for bona fide research purposes within the           #
# scientific community so long as proper attribution is given to the journal # 
# article from which it was obtained.                                        #
#                                                                            #
##############################################################################
data_I
_audit_creation_method     SHELXL-97
_chemical_name_systematic
;
(sodium magnesium) [magnesium iron(III) silicon] disilicate
;
_chemical_name_common     ?
_chemical_formula_moiety     ?
_chemical_formula_sum     'Fe0.17 Mg0.46 Na0.97 O6 Si2.40'
_chemical_formula_iupac     '(Na0.97 Mg0.03) (Mg0.43 Fe0.17 Si0.40) Si2 O6'
_chemical_formula_weight     206.39
_chemical_melting_point     ?
_symmetry_cell_setting     monoclinic
_symmetry_space_group_name_H-M     'P 2/n'
_symmetry_space_group_name_hall     '-P 2yac'
loop_
    _symmetry_equiv_pos_as_xyz
    'x, y, z'
    '-x+1/2, y, -z+1/2'
    '-x, -y, -z'
    'x-1/2, -y, z-1/2'
_cell_length_a     9.4432(8)
_cell_length_b     8.6457(7)
_cell_length_c     5.2540(5)
_cell_angle_alpha     90.00
_cell_angle_beta     108.003(6)
_cell_angle_gamma     90.00
_cell_volume     407.95(6)
_cell_formula_units_Z     4
_cell_measurement_reflns_used     1071
_cell_measurement_theta_min     3.25
_cell_measurement_theta_max     35.60
_cell_measurement_temperature     293(2)
_cell_special_details     ?
_exptl_crystal_description     cube
_exptl_crystal_colour     'pale gray'
_exptl_crystal_size_max     0.06
_exptl_crystal_size_mid     0.05
_exptl_crystal_size_min     0.05
_exptl_crystal_density_diffrn     3.360
_exptl_crystal_density_meas     ?
_exptl_crystal_density_method     'not measured'
_exptl_crystal_F_000     409
_exptl_absorpt_coefficient_mu     1.687
_exptl_absorpt_correction_type     multi-scan
_exptl_absorpt_process_details     '(SADABS; Sheldrick 2005)'
_exptl_absorpt_correction_T_min     0.9055
_exptl_absorpt_correction_T_max     0.9204
_exptl_special_details     ?
_diffrn_ambient_temperature     293(2)
_diffrn_radiation_type     MoK\a
_diffrn_radiation_wavelength     0.71073
_diffrn_radiation_source     'fine-focus sealed tube'
_diffrn_radiation_monochromator     graphite
_diffrn_measurement_device_type     'Bruker APEXII CCD area-detector'
_diffrn_measurement_method     '\f and \w scan'
_diffrn_detector_area_resol_mean     ?
_diffrn_reflns_number     6586
_diffrn_reflns_av_R_equivalents     0.0332
_diffrn_reflns_av_sigmaI/netI     0.0331
_diffrn_reflns_theta_min     3.27
_diffrn_reflns_theta_max     32.51
_diffrn_reflns_theta_full     32.57
_diffrn_measured_fraction_theta_max     0.997
_diffrn_measured_fraction_theta_full     0.997
_diffrn_reflns_limit_h_min     -14
_diffrn_reflns_limit_h_max     14
_diffrn_reflns_limit_k_min     -13
_diffrn_reflns_limit_k_max     10
_diffrn_reflns_limit_l_min     -7
_diffrn_reflns_limit_l_max     7
_diffrn_standards_number     ?
_diffrn_standards_interval_count     ?
_diffrn_standards_interval_time     ?
_diffrn_standards_decay_%     ?
_refine_special_details
;
Refinement of <i>F</i>^2^ against ALL reflections. The weighted <i>R</i>-factor
<i>wR</i> and goodness of fit <i>S</i> are based on <i>F</i>^2^, conventional
<i>R</i>-factors <i>R</i> are based on <i>F</i>, with <i>F</i> set to zero for
negative <i>F</i>^2^. The threshold expression of <i>F</i>^2^ >
\s(<i>F</i>^2^) is used only for calculating <i>R</i>-factors(gt) <i>etc</i>.
and is not relevant to the choice of reflections for refinement.
<i>R</i>-factors based on <i>F</i>^2^ are statistically about twice as large
as those based on <i>F</i>, and <i>R</i>- factors based on ALL data will be
even larger.
;
_reflns_number_total     1481
_reflns_number_gt     980
_reflns_threshold_expression     I>2sigma(I)
_refine_ls_structure_factor_coef     Fsqd
_refine_ls_matrix_type     full
_refine_ls_R_factor_all     0.0661
_refine_ls_R_factor_gt     0.0356
_refine_ls_wR_factor_gt     0.0735
_refine_ls_wR_factor_ref     0.0851
_refine_ls_goodness_of_fit_ref     1.065
_refine_ls_restrained_S_all     1.064
_refine_ls_number_reflns     1481
_refine_ls_number_parameters     96
_refine_ls_number_restraints     3
_refine_ls_hydrogen_treatment     .
_refine_ls_weighting_scheme     calc
_refine_ls_weighting_details
         'calc w=1/[\s^2^(Fo^2^)+(0.0264P)^2^+0.6629P] where P=(Fo^2^+2Fc^2^)/3'
_atom_sites_solution_hydrogens     .
_atom_sites_solution_primary     direct
_atom_sites_solution_secondary     difmap
_refine_ls_shift/su_max     0.001
_refine_ls_shift/su_mean     0.000
_refine_diff_density_max     0.507
_refine_diff_density_min     -0.661
_refine_ls_extinction_method     'SHELXL97 (Sheldrick, 2008)'
_refine_ls_extinction_coef     0
_refine_ls_extinction_expression
                                  'Fc^*^=kFc[1+0.001xFc^2^\l^3^/sin(2\q)]^-1/4^'
loop_
    _atom_type_symbol
    _atom_type_description
    _atom_type_scat_dispersion_real
    _atom_type_scat_dispersion_imag
    _atom_type_scat_source
    'O' 'O' 0.0106 0.0060
                         'International Tables Vol C Tables 4.2.6.8 and 6.1.1.4'
    'Na' 'Na' 0.0362 0.0249
                         'International Tables Vol C Tables 4.2.6.8 and 6.1.1.4'
    'Mg' 'Mg' 0.0486 0.0363
                         'International Tables Vol C Tables 4.2.6.8 and 6.1.1.4'
    'Si' 'Si' 0.0817 0.0704
                         'International Tables Vol C Tables 4.2.6.8 and 6.1.1.4'
    'Fe' 'Fe' 0.3463 0.8444
                         'International Tables Vol C Tables 4.2.6.8 and 6.1.1.4'
_computing_data_collection     'APEX2 (Bruker, 2004)'
_computing_cell_refinement     'SAINT (Bruker, 2004)'
_computing_data_reduction     'SAINT (Bruker, 2004)'
_computing_structure_solution     'SHELXS97 (Sheldrick, 2008)'
_computing_structure_refinement     'SHELXL97 (Sheldrick, 2008)'
_computing_molecular_graphics     'XtalDraw (Downs & Hall-Wallace, 2003)'
_computing_publication_material     'publCIF (Westrip, 2010)'
loop_
    _atom_site_type_symbol
    _atom_site_label
    _atom_site_fract_x
    _atom_site_fract_y
    _atom_site_fract_z
    _atom_site_U_iso_or_equiv
    _atom_site_adp_type
    _atom_site_calc_flag
    _atom_site_refinement_flags
    _atom_site_occupancy
    _atom_site_symmetry_multiplicity
    _atom_site_disorder_assembly
    _atom_site_disorder_group
    Na M2 0.7500 0.04980(16) 0.2500 0.0129(3) Uani d SP 0.94000(10)
                                                                  2 . .
    Mg M2MG 0.7500 0.04980(16) 0.2500 0.0129(3) Uani d SP 0.06000(10)
                                                                    2 . .
    Na M2(1) 0.7500 0.45601(17) 0.7500 0.0169(3) Uani d S 1 2 . .
    Mg M1 0.7500 0.65310(10) 0.2500 0.00495(18) Uani d SP 0.86000(10)
                                                                    2 . .
    Fe M1Fe 0.7500 0.65310(10) 0.2500 0.00495(18) Uani d SP 0.14000(10)
                                                                      2 . .
    Si M1(1) 0.7500 0.84745(9) 0.7500 0.00855(17) Uani d SP 0.80000(10)
                                                                      2 . .
    Fe M11Fe 0.7500 0.84745(9) 0.7500 0.00855(17) Uani d SP 0.20000(10)
                                                                      2 . .
    Si Si1 0.04344(7) 0.84714(7) 0.22988(13) 0.00748(14) Uani d . 1 1 . .
    Si Si2 0.03811(7) 0.66398(7) 0.73666(13) 0.00731(14) Uani d . 1 1 . .
    O O1 0.86242(18) 0.8417(2) 0.1106(4) 0.0133(4) Uani d . 1 1 . .
    O O2 0.85803(18) 0.6879(2) 0.6524(4) 0.0129(4) Uani d . 1 1 . .
    O O3 0.1201(2) 0.0136(2) 0.3071(4) 0.0130(4) Uani d . 1 1 . .
    O O4 0.1012(2) 0.4949(2) 0.7949(4) 0.0141(4) Uani d . 1 1 . .
    O O5 0.10966(18) 0.7652(2) 0.0132(3) 0.0105(3) Uani d . 1 1 . .
    O O6 0.09535(18) 0.74992(19) 0.5087(3) 0.0112(3) Uani d . 1 1 . .
loop_
    _atom_site_aniso_label
    _atom_site_aniso_U_11
    _atom_site_aniso_U_22
    _atom_site_aniso_U_33
    _atom_site_aniso_U_12
    _atom_site_aniso_U_13
    _atom_site_aniso_U_23
    M2 0.0162(7) 0.0106(7) 0.0093(7) 0.000 0.0002(5) 0.000
    M2MG 0.0162(7) 0.0106(7) 0.0093(7) 0.000 0.0002(5) 0.000
    M2(1) 0.0210(7) 0.0107(7) 0.0128(8) 0.000 -0.0037(6) 0.000
    M1 0.0060(4) 0.0045(4) 0.0037(4) 0.000 0.0006(3) 0.000
    M1Fe 0.0060(4) 0.0045(4) 0.0037(4) 0.000 0.0006(3) 0.000
    M1(1) 0.0094(3) 0.0085(4) 0.0073(4) 0.000 0.0020(3) 0.000
    M11Fe 0.0094(3) 0.0085(4) 0.0073(4) 0.000 0.0020(3) 0.000
    Si1 0.0081(3) 0.0074(3) 0.0065(3) -0.0002(2) 0.0016(2) -0.0005(2)
    Si2 0.0075(3) 0.0076(3) 0.0065(3) 0.0000(2) 0.0018(2) 0.0004(2)
    O1 0.0103(7) 0.0128(9) 0.0165(9) 0.0007(6) 0.0039(7) -0.0023(7)
    O2 0.0074(7) 0.0173(9) 0.0132(9) -0.0013(6) 0.0018(6) 0.0035(7)
    O3 0.0200(9) 0.0074(8) 0.0106(9) -0.0014(6) 0.0033(7) -0.0009(6)
    O4 0.0188(9) 0.0104(9) 0.0132(9) 0.0006(7) 0.0050(7) 0.0002(7)
    O5 0.0098(7) 0.0136(9) 0.0078(8) 0.0009(6) 0.0024(6) -0.0018(6)
    O6 0.0125(8) 0.0129(9) 0.0086(8) -0.0017(6) 0.0037(6) 0.0017(6)
_geom_special_details
;
All e.s.d.'s (except the e.s.d. in the dihedral angle between two l.s. planes)
are estimated using the full covariance matrix. The cell e.s.d.'s are taken
into account individually in the estimation of e.s.d.'s in distances, angles
and torsion angles; correlations between e.s.d.'s in cell parameters are only
used when they are defined by crystal symmetry. An approximate (isotropic)
treatment of cell e.s.d.'s is used for estimating e.s.d.'s involving l.s.
planes.
;
loop_
    _geom_bond_atom_site_label_1
    _geom_bond_atom_site_label_2
    _geom_bond_site_symmetry_2
    _geom_bond_distance
    _geom_bond_publ_flag
    M2 O1 2_645 2.319(2) ?
    M2 O1 1_545 2.319(2) ?
    M2 O3 4_655 2.3356(18) ?
    M2 O3 3_656 2.3356(18) ?
    M2 O6 3_666 2.3651(19) ?
    M2 O6 4_665 2.3651(19) ?
    M2 O5 4_666 2.7127(19) ?
    M2 O5 3_665 2.7127(19) ?
    M2(1) O2 2_656 2.376(2) ?
    M2(1) O2 . 2.376(2) ?
    M2(1) O4 3_667 2.4073(19) ?
    M2(1) O4 4_665 2.4073(19) ?
    M2(1) O5 4_666 2.438(2) ?
    M2(1) O5 3_666 2.438(2) ?
    M2(1) O6 4_666 2.8944(19) ?
    M2(1) O6 3_666 2.8944(19) ?
    M1 O4 4_665 1.9678(19) ?
    M1 O4 3_666 1.9678(19) ?
    M1 O2 . 2.0658(18) ?
    M1 O2 2_655 2.0658(18) ?
    M1 O1 2_655 2.1917(19) ?
    M1 O1 . 2.1917(19) ?
    M1(1) O3 3_666 1.8071(19) ?
    M1(1) O3 4_666 1.8071(19) ?
    M1(1) O1 1_556 1.8645(18) ?
    M1(1) O1 2_655 1.8645(18) ?
    M1(1) O2 2_656 1.8788(19) ?
    M1(1) O2 . 1.8788(19) ?
    Si1 O3 1_565 1.6058(19) ?
    Si1 O5 . 1.6216(18) ?
    Si1 O6 . 1.6276(18) ?
    Si1 O1 1_455 1.6294(18) ?
    Si2 O4 . 1.5725(19) ?
    Si2 O2 1_455 1.6326(18) ?
    Si2 O6 . 1.6366(18) ?
    Si2 O5 1_556 1.6510(18) ?
loop_
    _geom_angle_atom_site_label_1
    _geom_angle_atom_site_label_2
    _geom_angle_atom_site_label_3
    _geom_angle_site_symmetry_1
    _geom_angle_site_symmetry_3
    _geom_angle
    _geom_angle_publ_flag
    O4 M1 O4 4_665 3_666 98.88(11) ?
    O4 M1 O2 4_665 . 96.72(7) ?
    O4 M1 O2 3_666 . 94.15(7) ?
    O4 M1 O2 4_665 2_655 94.15(7) ?
    O4 M1 O2 3_666 2_655 96.72(7) ?
    O2 M1 O2 . 2_655 163.26(11) ?
    O4 M1 O1 4_665 2_655 90.36(7) ?
    O4 M1 O1 3_666 2_655 164.04(7) ?
    O2 M1 O1 . 2_655 71.74(7) ?
    O2 M1 O1 2_655 2_655 95.54(7) ?
    O4 M1 O1 4_665 . 164.04(7) ?
    O4 M1 O1 3_666 . 90.36(7) ?
    O2 M1 O1 . . 95.54(7) ?
    O2 M1 O1 2_655 . 71.74(7) ?
    O1 M1 O1 2_655 . 83.83(10) ?
    O3 M1(1) O3 3_666 4_666 96.67(12) ?
    O3 M1(1) O1 3_666 1_556 89.08(8) ?
    O3 M1(1) O1 4_666 1_556 92.94(8) ?
    O3 M1(1) O1 3_666 2_655 92.94(8) ?
    O3 M1(1) O1 4_666 2_655 89.08(8) ?
    O1 M1(1) O1 1_556 2_655 176.97(12) ?
    O3 M1(1) O2 3_666 2_656 170.80(8) ?
    O3 M1(1) O2 4_666 2_656 89.37(8) ?
    O1 M1(1) O2 1_556 2_656 83.67(8) ?
    O1 M1(1) O2 2_655 2_656 94.09(8) ?
    O3 M1(1) O2 3_666 . 89.37(8) ?
    O3 M1(1) O2 4_666 . 170.80(8) ?
    O1 M1(1) O2 1_556 . 94.09(8) ?
    O1 M1(1) O2 2_655 . 83.67(8) ?
    O2 M1(1) O2 2_656 . 85.52(11) ?
    O3 Si1 O5 1_565 . 109.12(10) ?
    O3 Si1 O6 1_565 . 104.39(10) ?
    O5 Si1 O6 . . 109.41(9) ?
    O3 Si1 O1 1_565 1_455 117.40(10) ?
    O5 Si1 O1 . 1_455 107.69(9) ?
    O6 Si1 O1 . 1_455 108.64(10) ?
    O4 Si2 O2 . 1_455 118.08(10) ?
    O4 Si2 O6 . . 111.93(10) ?
    O2 Si2 O6 1_455 . 107.21(9) ?
    O4 Si2 O5 . 1_556 107.11(10) ?
    O2 Si2 O5 1_455 1_556 106.27(9) ?
    O6 Si2 O5 . 1_556 105.39(9) ?
data_global
_journal_date_recd_electronic     2012-01-06
_journal_date_accepted     2012-01-23
_journal_name_full     'Acta Crystallographica, Section E'
_journal_year     2012
_journal_volume     68
_journal_issue      2
_journal_page_first     i18
_journal_page_last     i18
_journal_paper_category     QI
_journal_paper_doi     10.1107/S1600536812002966
_journal_coeditor_code     FJ2504
_publ_contact_author_name     'Esther S. Posner'
_publ_contact_author_address
;
Department of Geosciences
Gould-Simpson Building
University of Arizona
1040 E. 4th Street
Tucson, AZ 85721-0077
USA
;
_publ_contact_author_email     posnere@email.arizona.edu
_publ_contact_author_fax     520-621-2672
_publ_contact_author_phone     520-621-9993
_publ_section_title
;
High-pressure synthetic
(Na~0.97~Mg~0.03~)(Mg~0.43~Fe^3+^~0.17~Si~0.40~)Si~2~O~6~, with
six-coordinated silicon, isostructural with <i>P</i>2/<i>n</i> omphacite
;
loop_
    _publ_author_name
    _publ_author_address
    'Posner, Esther S.'
;
Department of Geosciences,
University of Arizona,
1040 E. 4th Street,
Tucson, AZ 85721-0077, USA
;
    'Konzett, J\"urgen'
;
Institut f\"ur Mineralogie und Petrographie,
Universit\"at Innsbruck,
Innsbruck, Austria
;
    'Frost, Daniel J.'
;
Bayerisches Geoinstitut,
Universit\"at Bayreuth,
Bayreuth, Germany
;
    'Downs, Robert T.'
;
Department of Geosciences,
University of Arizona,
1040 E. 4th Street,
Tucson, AZ 85721-0077, USA
;
    'Yang, Hexiong'
;
Department of Geosciences,
University of Arizona,
1040 E. 4th Street,
Tucson, AZ 85721-0077, USA
;
_iucr_refine_instructions_details
;
TITL JKB2006-12 in P2/n
CELL 0.71073   9.4432   8.6457   5.2540  90.000 108.003  90.000
ZERR    4.00   0.0008   0.0007   0.0005   0.000   0.006   0.000
LATT  1
SYMM 0.5-X, Y, 0.5-Z
SFAC O NA Mg SI FE
UNIT 24 3.88 1.84 9.6 0.68
L.S. 6
BOND
FMAP 2
PLAN 20
SIZE 0.06 0.05 0.05
SHEL 100 0.66
EXYZ M1A M1B
EADP M1A M1B
EXYZ M11A M11B
EADP M11A M11B
EXYZ M2 M2Mg
EADP M2 M2Mg
SUMP 0.94 0 1.0 2
SUMP 0.86 0 1.0 3
SUMP 0.80 0 1.0 4
ACTA
WGHT    0.026400    0.662900
FVAR       0.68687   0.94000   0.85996   0.80004
M2    2    0.750000    0.049803    0.250000    20.50000    0.01615    0.01062 =
         0.00931    0.00000    0.00024    0.00000
M2MG  3    0.750000    0.049803    0.250000   -20.50000    0.01615    0.01062 =
         0.00931    0.00000    0.00024    0.00000
M21   2    0.750000    0.456007    0.750000    10.50000    0.02097    0.01074 =
         0.01282    0.00000   -0.00373    0.00000
M1A   3    0.750000    0.653104    0.250000    30.50000    0.00598    0.00450 =
         0.00375    0.00000    0.00061    0.00000
M1B   5    0.750000    0.653104    0.250000   -30.50000    0.00598    0.00450 =
         0.00375    0.00000    0.00061    0.00000
M11A  4    0.750000    0.847449    0.750000    40.50000    0.00942    0.00854 =
         0.00730    0.00000    0.00199    0.00000
M11B  5    0.750000    0.847449    0.750000   -40.50000    0.00942    0.00854 =
         0.00730    0.00000    0.00199    0.00000
SI1   4    0.043442    0.847137    0.229878    11.00000    0.00814    0.00735 =
         0.00648   -0.00050    0.00159   -0.00017
SI2   4    0.038115    0.663979    0.736662    11.00000    0.00752    0.00763 =
         0.00650    0.00044    0.00178   -0.00004
O1    1    0.862421    0.841741    0.110633    11.00000    0.01033    0.01280 =
         0.01655   -0.00231    0.00392    0.00065
O2    1    0.858025    0.687893    0.652378    11.00000    0.00744    0.01731 =
         0.01317    0.00348    0.00184   -0.00131
O3    1    0.120096    0.013607    0.307140    11.00000    0.02003    0.00742 =
         0.01059   -0.00086    0.00329   -0.00138
O4    1    0.101198    0.494898    0.794891    11.00000    0.01879    0.01042 =
         0.01315    0.00022    0.00504    0.00062
O5    1    0.109661    0.765200    0.013152    11.00000    0.00979    0.01359 =
         0.00780   -0.00180    0.00239    0.00095
O6    1    0.095347    0.749923    0.508719    11.00000    0.01252    0.01291 =
         0.00860    0.00169    0.00369   -0.00172
HKLF 4
END
;
