# Supplementary material for: High-pressure synthetic (Na0.97Mg0.03)(Mg0.43Fe0.17 3+Si0.40)Si2O6, with six-coordinated silicon, isostructural with P2/n omphacite
Source: Acta Crystallogr Sect E Struct Rep Online. 2012 Jan 31;68(Pt 2):i18. doi: 10.1107/S1600536812002966 (PMC3274841; doi:10.1107/S1600536812002966)
Supplement: Supplementary file 2 [file e-68-00i18-Isup2.hkl]

# 
# h,k,l, Fc-squared, Fo-squared, sigma(Fo-squared) and status flag 
# 
data_I
_shelx_title ' JKB2006-12 in P2/n' 
_shelx_refln_list_code          4 
_shelx_F_calc_maximum      145.51 
_exptl_crystal_F_000       408.84 
_reflns_d_resolution_high  0.6601 
 
loop_ 
 _symmetry_equiv_pos_as_xyz 
 'x, y, z' 
 '-x+1/2, y, -z+1/2' 
 '-x, -y, -z' 
 'x-1/2, -y, z-1/2' 
 
_cell_length_a     9.4432 
_cell_length_b     8.6457 
_cell_length_c     5.2540 
_cell_angle_alpha  90.000 
_cell_angle_beta  108.003 
_cell_angle_gamma  90.000 
 
_shelx_F_squared_multiplier     1.000 
 
loop_ 
 _refln_index_h 
 _refln_index_k 
 _refln_index_l 
 _refln_F_squared_calc 
 _refln_F_squared_meas 
 _refln_F_squared_sigma 
 _refln_observed_status 
   2   0   0       51.19       47.34      2.52 o 
   4   0   0        7.73       12.98      3.41 o 
   6   0   0     4924.03     5286.03     57.03 o 
   8   0   0     2527.29     2485.99     34.88 o 
  10   0   0     2902.47     3069.40     43.69 o 
  12   0   0      174.71      187.71     23.67 o 
   1   1   0      384.58      393.02      4.92 o 
   2   1   0       44.17       31.82      2.11 o 
   3   1   0     9100.46     9312.79     62.10 o 
   4   1   0       58.27       82.98      3.23 o 
   5   1   0     2954.38     3197.25     27.40 o 
   6   1   0        5.31        2.71      2.96 o 
   7   1   0     2100.11     2074.38     20.26 o 
   8   1   0       21.16       15.32      3.51 o 
   9   1   0       75.26       82.46      7.55 o 
  10   1   0       56.43       60.15      7.02 o 
  11   1   0      903.98      943.41     28.75 o 
  12   1   0       24.29       15.36     10.54 o 
  13   1   0        0.23       -4.68     10.95 o 
   0   2   0     3017.30     2944.23     30.11 o 
   1   2   0       11.44       -0.22      1.19 o 
   2   2   0     1751.62     1755.04     17.25 o 
   3   2   0       15.95        4.04      2.01 o 
   4   2   0      145.22      175.79      5.97 o 
   5   2   0       25.81       32.47      4.45 o 
   6   2   0       72.62       70.03      4.86 o 
   7   2   0        2.67        1.16      3.82 o 
   8   2   0       58.33       67.03      7.44 o 
   9   2   0       36.90       39.66      6.11 o 
  10   2   0      169.65      181.62     10.05 o 
  11   2   0       24.78       19.41      6.81 o 
  12   2   0      103.57       95.63      9.35 o 
  13   2   0       12.90       15.87     12.79 o 
   0   3   0      141.69      107.74      3.91 o 
   1   3   0      112.75      134.65      3.07 o 
   2   3   0        0.96       10.08      2.02 o 
   3   3   0     1796.50     1964.70     20.67 o 
   4   3   0       25.45       36.31      3.70 o 
   5   3   0      333.65      322.47      9.75 o 
   6   3   0      289.37      282.54      9.14 o 
   7   3   0      499.80      493.65     12.13 o 
   8   3   0       18.01       15.49      5.25 o 
   9   3   0      204.11      204.98     10.00 o 
  10   3   0        3.52        0.91      6.08 o 
  11   3   0       79.79       68.74      8.88 o 
  12   3   0       10.60        9.21      7.86 o 
  13   3   0       53.39       29.06      9.74 o 
   1   4   0       68.31       93.59      4.57 o 
   2   4   0        6.17        3.17      1.88 o 
   3   4   0       62.26       57.07      3.32 o 
   4   4   0     5651.11     5551.84     54.29 o 
   5   4   0      161.77      156.29      8.52 o 
   6   4   0      134.23      163.15     10.59 o 
   7   4   0       47.68       43.66      5.82 o 
   8   4   0      109.73      117.13      8.42 o 
   9   4   0       19.74       21.44      6.28 o 
  10   4   0     2285.52     2306.96     32.71 o 
  11   4   0        6.73       14.03      8.27 o 
  12   4   0       85.56       84.44     13.67 o 
   0   5   0      296.01      281.01     11.04 o 
   1   5   0     5413.13     5696.40     45.14 o 
   2   5   0       47.48       50.02      3.00 o 
   3   5   0     4904.15     4748.44     36.06 o 
   4   5   0       47.61       58.20      4.20 o 
   5   5   0      156.75      152.67      6.58 o 
   6   5   0        1.19       -4.20      4.20 o 
   7   5   0     8182.24     8334.96     75.26 o 
   8   5   0       10.73       14.82      5.78 o 
   9   5   0       34.56       37.63      7.38 o 
  10   5   0       44.22       52.66      9.02 o 
  11   5   0      716.52      742.26     23.67 o 
  12   5   0        0.01       -8.17      9.40 o 
   0   6   0     9919.09     9779.84    139.85 o 
   1   6   0       70.10       66.20      4.10 o 
   2   6   0      289.80      309.28      7.69 o 
   3   6   0        0.98        1.87      2.73 o 
   4   6   0      868.46      874.50     12.31 o 
   5   6   0      254.27      254.17      9.00 o 
   6   6   0       40.13       32.94      5.47 o 
   7   6   0      129.66      142.45     10.43 o 
   8   6   0       97.09      102.30     13.31 o 
   9   6   0        0.97       -4.50      6.82 o 
  10   6   0     2005.90     2091.52     45.75 o 
  11   6   0        3.07        8.87      9.66 o 
  12   6   0      309.52      266.28     20.05 o 
   0   7   0      141.07      128.06     11.41 o 
   1   7   0      232.78      233.86      9.27 o 
   2   7   0        1.39        2.89      4.31 o 
   3   7   0      101.68       98.13      6.69 o 
   4   7   0       10.58        6.58      4.76 o 
   5   7   0     1735.13     1734.17     22.34 o 
   6   7   0       59.92       49.92      5.21 o 
   7   7   0     1404.98     1408.95     21.84 o 
   8   7   0        0.17        4.98      6.08 o 
   9   7   0      103.25       94.51      9.85 o 
  10   7   0      214.44      238.24     13.65 o 
  11   7   0        2.74       11.27      9.10 o 
   0   8   0       86.61       97.54     16.05 o 
   1   8   0      204.95      204.76     10.64 o 
   2   8   0      106.86       91.32      8.97 o 
   3   8   0       26.79       25.82      7.36 o 
   4   8   0      516.08      501.32     15.68 o 
   5   8   0       89.55       92.98     11.19 o 
   6   8   0      190.73      174.81     10.75 o 
   7   8   0       71.04       82.15      6.28 o 
   8   8   0        5.97        0.95      6.58 o 
   9   8   0       93.31      104.68      9.93 o 
  10   8   0      322.00      296.87     14.69 o 
   0   9   0       13.36       -2.06     13.88 o 
   1   9   0        1.39        1.41      8.79 o 
   2   9   0       51.08       39.45     11.30 o 
   3   9   0      703.50      657.49     44.87 o 
   4   9   0        4.73        2.18     11.47 o 
   5   9   0       33.74       29.54      8.79 o 
   6   9   0       19.92       21.33      9.68 o 
   7   9   0      318.52      330.37     25.82 o 
   8   9   0        2.37       15.25     15.02 o 
   9   9   0        3.28      -11.78     11.78 o 
   0  10   0     3576.97     3602.50     99.35 o 
   1  10   0        0.22       -1.95     10.61 o 
   2  10   0        8.17       -2.85     13.60 o 
   3  10   0      100.16      115.53     16.17 o 
   4  10   0     1624.55     1611.70     44.93 o 
   5  10   0       78.12       66.02     17.45 o 
   6  10   0      601.12      645.05     40.98 o 
   7  10   0       57.90       37.06     13.70 o 
   8  10   0       69.96      117.71     18.04 o 
   0  11   0      507.11      601.41     41.99 o 
   1  11   0        1.00        4.17     16.59 o 
   2  11   0      117.73      129.66     19.29 o 
   3  11   0     1871.47     1928.55     51.55 o 
   4  11   0        1.93        9.91     15.75 o 
   5  11   0      145.38      135.30     21.57 o 
   6  11   0        8.99       12.08     17.30 o 
   7  11   0      602.88      653.82     36.37 o 
   0  12   0     1408.66     1473.69     66.13 o 
   1  12   0        8.04        0.91     16.43 o 
   2  12   0      382.01      359.63     27.64 o 
   3  12   0       64.05       55.57     19.50 o 
   4  12   0        4.08      -17.17     17.17 o 
   5  12   0      114.10      110.93     24.07 o 
   0  13   0      181.43      164.65     34.55 o 
   1  13   0       14.89        1.99     19.73 o 
 -13   0   1      222.03      239.23     27.32 o 
 -11   0   1      129.85      116.10     10.61 o 
  -9   0   1       56.97       45.80      7.22 o 
  -7   0   1       25.83       33.66      8.27 o 
  -5   0   1      148.79      186.37      7.53 o 
  -3   0   1       73.61       39.42      4.14 o 
  -1   0   1      252.20      178.18      5.50 o 
   1   0   1       74.25       36.49      3.30 o 
   3   0   1        4.47       17.99      3.50 o 
   5   0   1       32.39       40.85      5.13 o 
   7   0   1       24.16       11.32      9.83 o 
   9   0   1        2.52       -2.32      8.80 o 
  11   0   1        9.62       19.20     14.18 o 
 -14   1   1       30.64       23.00     15.15 o 
 -13   1   1       31.21       25.98      8.44 o 
 -12   1   1        2.23        7.65      7.19 o 
 -11   1   1       21.09        8.18      5.08 o 
 -10   1   1        7.15        8.18      4.59 o 
  -9   1   1       82.11       87.69      5.98 o 
  -8   1   1      107.63      101.95      5.87 o 
  -7   1   1      309.84      304.19      9.13 o 
  -6   1   1        9.05       13.28      3.37 o 
  -5   1   1     1370.16     1346.92     13.36 o 
  -4   1   1        5.78       20.62      2.43 o 
  -3   1   1     3856.72     4119.99     30.59 o 
  -2   1   1       10.18       -0.71      1.54 o 
  -1   1   1     1014.77      983.02     10.35 o 
   0   1   1      157.45      108.56      3.39 o 
   1   1   1      358.36      361.28      4.37 o 
   2   1   1        4.14        0.43      2.60 o 
   3   1   1     3682.03     3866.57     33.43 o 
   4   1   1       45.78       41.99      4.15 o 
   5   1   1      645.43      652.72      9.80 o 
   6   1   1       62.81       77.31      4.66 o 
   7   1   1       65.81       64.66      6.33 o 
   8   1   1       12.95       15.67      5.22 o 
   9   1   1      266.89      281.42     12.64 o 
  10   1   1       30.67       23.82      8.73 o 
  11   1   1      205.87      225.13     16.54 o 
  12   1   1        0.32       10.41     10.89 o 
 -13   2   1       18.22       21.29      9.29 o 
 -12   2   1     2839.70     2880.79     45.28 o 
 -11   2   1      112.38      135.85     11.83 o 
 -10   2   1       95.98       99.15      6.16 o 
  -9   2   1        7.02        6.57      3.75 o 
  -8   2   1     1794.40     1816.17     20.07 o 
  -7   2   1        1.28        1.16      3.42 o 
  -6   2   1     1462.82     1356.98     18.49 o 
  -5   2   1        0.27        1.15      2.31 o 
  -4   2   1     2673.45     2838.32     23.57 o 
  -3   2   1        1.87        2.32      1.89 o 
  -2   2   1    18654.30    18665.63    129.84 o 
  -1   2   1        7.15        5.01      1.80 o 
   0   2   1     1287.23     1290.08     14.08 o 
   1   2   1       41.23       35.70      2.61 o 
   2   2   1     9721.44     9104.08     66.90 o 
   3   2   1       79.48       99.93      3.84 o 
   4   2   1      397.67      439.06      9.71 o 
   5   2   1        1.78        2.06      3.33 o 
   6   2   1     3616.04     3536.70     35.76 o 
   7   2   1      128.06      145.69      7.31 o 
   8   2   1     2012.91     2051.82     40.00 o 
   9   2   1       81.61       84.87      7.23 o 
  10   2   1      127.34      138.04     11.14 o 
  11   2   1        0.63       14.43     10.05 o 
  12   2   1     1278.96     1270.60     51.89 o 
 -13   3   1      158.87      140.87     14.08 o 
 -12   3   1       18.85        5.34      8.77 o 
 -11   3   1      628.47      635.99     22.97 o 
 -10   3   1        1.43       12.07      6.48 o 
  -9   3   1     2663.03     2578.06     32.04 o 
  -8   3   1        0.00        2.32      4.40 o 
  -7   3   1     1741.61     1721.02     16.43 o 
  -6   3   1       16.28       25.47      7.40 o 
  -5   3   1    13325.92    13120.17     78.57 o 
  -4   3   1      107.29      106.47      3.70 o 
  -3   3   1     5823.96     6382.36     37.30 o 
  -2   3   1      151.72      149.17      4.04 o 
  -1   3   1     5352.97     5207.47     36.90 o 
   0   3   1      119.42      127.56      4.25 o 
   2   3   1        3.45        0.99      1.77 o 
   3   3   1      600.48      614.48      8.86 o 
   4   3   1       28.33       47.00     10.16 o 
   5   3   1    17102.03    16783.29    132.36 o 
   6   3   1       96.01       90.98      6.08 o 
   7   3   1      189.44      208.53      8.72 o 
   8   3   1       46.39       59.51      8.80 o 
   9   3   1     1777.91     1810.97     32.02 o 
  10   3   1       89.65       91.71     14.23 o 
  11   3   1       24.66       12.83      6.89 o 
  12   3   1        5.22        0.26     11.62 o 
 -13   4   1       31.74       35.01     11.14 o 
 -12   4   1     1157.95     1205.77     43.61 o 
 -11   4   1       32.19       35.54      8.91 o 
 -10   4   1      434.62      466.36     16.46 o 
  -9   4   1      107.27      111.33     10.07 o 
  -8   4   1       12.29       10.79      5.19 o 
  -7   4   1       11.64        7.40      5.80 o 
  -6   4   1        4.07        2.22      3.58 o 
  -5   4   1      214.45      201.74      5.94 o 
  -4   4   1      123.07      116.18      4.03 o 
  -3   4   1        1.26        2.73      1.88 o 
  -2   4   1     2719.92     2701.87     25.98 o 
  -1   4   1       27.34       17.92      2.91 o 
   0   4   1     6889.09     7060.42     53.59 o 
   1   4   1      202.71      229.14      7.62 o 
   2   4   1      681.25      652.38      9.49 o 
   3   4   1       86.01       92.26      4.12 o 
   4   4   1      129.39      142.95      6.60 o 
   5   4   1      345.92      314.27      8.52 o 
   6   4   1      369.74      350.39      9.66 o 
   7   4   1        4.95        4.50      4.43 o 
   8   4   1      138.20      145.03      9.01 o 
   9   4   1       17.57       15.57      6.59 o 
  10   4   1      463.34      447.18     15.10 o 
  11   4   1        4.01       12.14      7.81 o 
  12   4   1      327.36      294.92     22.89 o 
 -13   5   1       32.66       33.32     12.08 o 
 -12   5   1       19.42       26.78     10.74 o 
 -11   5   1       34.27       22.83      9.47 o 
 -10   5   1        7.65        1.82      7.76 o 
  -9   5   1        2.19       -5.94      6.60 o 
  -8   5   1        2.05        7.01      6.30 o 
  -7   5   1       17.88       18.22      5.69 o 
  -6   5   1      141.70      142.82      6.35 o 
  -5   5   1      276.33      284.22      6.30 o 
  -4   5   1      281.95      265.00     10.11 o 
  -3   5   1      335.09      334.73      6.76 o 
  -2   5   1       79.95       71.91      3.96 o 
  -1   5   1      319.22      344.73      5.88 o 
   0   5   1       87.94      107.89      3.54 o 
   1   5   1       28.85       29.60      3.23 o 
   2   5   1       18.54       18.80      2.80 o 
   3   5   1      812.02      796.02     17.47 o 
   4   5   1        6.11        0.30      2.62 o 
   5   5   1      283.72      277.39      8.91 o 
   6   5   1       42.24       30.43      6.70 o 
   7   5   1       30.31       28.27      5.56 o 
   8   5   1       34.06       43.57      7.64 o 
   9   5   1        7.49       16.77      7.11 o 
  10   5   1      102.47       92.84     10.19 o 
  11   5   1      145.26      146.32     12.43 o 
 -12   6   1       38.97       53.94     12.21 o 
 -11   6   1       24.32       34.51     11.40 o 
 -10   6   1        1.58        6.77      9.06 o 
  -9   6   1        0.17       -5.69      7.56 o 
  -8   6   1      107.45       88.24      7.72 o 
  -7   6   1       66.27       61.82      5.45 o 
  -6   6   1      155.30      163.09      7.09 o 
  -5   6   1       35.06       37.21      7.55 o 
  -4   6   1       94.95       88.73      5.62 o 
  -3   6   1       53.33       49.23      4.25 o 
  -2   6   1      325.11      316.96      7.21 o 
  -1   6   1       70.04       67.53      5.29 o 
   0   6   1      636.89      572.55      8.35 o 
   1   6   1        4.43        5.54      2.83 o 
   2   6   1       32.78       27.13      3.97 o 
   3   6   1       58.20       53.15      3.92 o 
   4   6   1       42.02       37.63      4.13 o 
   5   6   1        0.94        1.09      3.80 o 
   6   6   1        0.32       -4.10      4.10 o 
   7   6   1        0.02        7.37      5.49 o 
   8   6   1        0.16        4.38      6.56 o 
   9   6   1        5.85        7.79      8.14 o 
  10   6   1       25.28       36.79      9.82 o 
  11   6   1       71.09       51.22     11.09 o 
 -11   7   1      108.01       81.44     10.06 o 
 -10   7   1       68.00       84.42     13.45 o 
  -9   7   1      774.93      758.51     15.27 o 
  -8   7   1        1.57        7.86      5.62 o 
  -7   7   1       15.17       10.36      7.35 o 
  -6   7   1       25.05       27.97      6.94 o 
  -5   7   1     4338.11     4142.44     86.32 o 
  -4   7   1        9.44        4.08      6.23 o 
  -3   7   1      127.31      116.41      7.95 o 
  -2   7   1      129.15      128.87     12.19 o 
  -1   7   1     2664.19     2752.42     31.31 o 
   0   7   1      235.05      239.87     13.78 o 
   1   7   1     3014.02     3050.33     29.94 o 
   2   7   1       25.94       32.32      3.91 o 
   3   7   1        0.19       -1.92      3.26 o 
   4   7   1        2.80       10.11      4.53 o 
   5   7   1     2196.20     2108.89     26.25 o 
   6   7   1       20.69       11.44      6.15 o 
   7   7   1       13.16       12.88      6.64 o 
   8   7   1       23.10       28.07      7.38 o 
   9   7   1     1439.82     1478.18     36.19 o 
  10   7   1        1.87       -7.08      8.01 o 
 -11   8   1        1.48       11.98     14.26 o 
 -10   8   1       17.71       14.19     12.99 o 
  -9   8   1       60.63       64.02     14.07 o 
  -8   8   1     1547.79     1495.40     48.84 o 
  -7   8   1      186.22      190.44     15.64 o 
  -6   8   1      462.82      505.82     22.07 o 
  -5   8   1      229.21      228.17     20.04 o 
  -4   8   1      171.06      170.18     10.63 o 
  -3   8   1        0.87       12.99      6.76 o 
  -2   8   1     5964.86     6021.43     76.33 o 
  -1   8   1        5.88        1.16      8.29 o 
   0   8   1       33.02       20.30      8.55 o 
   1   8   1        0.14       12.23      5.57 o 
   2   8   1     3891.77     3884.65     48.02 o 
   3   8   1       14.48       12.30      4.03 o 
   4   8   1       19.04       17.00      4.41 o 
   5   8   1      140.47      138.96      8.09 o 
   6   8   1     1532.82     1494.43     25.37 o 
   7   8   1       19.80       26.01      8.17 o 
   8   8   1     1012.04     1036.23     25.22 o 
   9   8   1       56.92       60.30     14.11 o 
  10   8   1       61.18       63.95     11.89 o 
 -10   9   1      118.20       69.66     15.73 o 
  -9   9   1      228.40      244.33     21.53 o 
  -8   9   1       21.01       14.66     11.68 o 
  -7   9   1     1064.25     1068.46     31.63 o 
  -6   9   1        4.05       20.19      9.95 o 
  -5   9   1     1726.44     1682.81     43.81 o 
  -4   9   1        2.17        7.85     18.09 o 
  -3   9   1       18.62       34.75     11.33 o 
  -2   9   1      175.24      171.95     15.51 o 
  -1   9   1       60.20       76.34     13.50 o 
   0   9   1      236.23      256.89     17.40 o 
   1   9   1       20.99       27.98     10.28 o 
   2   9   1        6.36       -7.64      7.64 o 
   3   9   1       59.78       58.26     16.47 o 
   4   9   1        6.84       12.32      9.99 o 
   5   9   1     1453.44     1480.54     23.33 o 
   6   9   1       21.16       19.25      6.45 o 
   7   9   1      558.59      541.58     17.48 o 
   8   9   1       10.17        7.94     10.43 o 
   9   9   1      365.84      345.34     17.39 o 
  -9  10   1       48.35       51.69     16.18 o 
  -8  10   1        5.16        1.26     12.38 o 
  -7  10   1       97.32       72.80     14.31 o 
  -6  10   1       39.03       44.25     12.68 o 
  -5  10   1      202.90      229.46     21.83 o 
  -4  10   1        6.40      -12.39     12.39 o 
  -3  10   1        1.26       -3.39     11.54 o 
  -2  10   1      683.28      691.71     28.59 o 
  -1  10   1        1.60        7.20     11.28 o 
   0  10   1      698.27      732.42     28.81 o 
   1  10   1       14.21       12.57     12.14 o 
   2  10   1       37.05       61.96     22.36 o 
   3  10   1       63.20       72.07     23.40 o 
   4  10   1        1.38      -17.59     17.59 o 
   5  10   1      141.80      223.49     32.90 o 
   6  10   1      126.70      103.25     28.21 o 
   7  10   1       18.83       17.89     16.12 o 
   8  10   1        1.43      -14.39     16.46 o 
  -7  11   1       24.43       26.17     19.48 o 
  -6  11   1        8.73       13.46     17.30 o 
  -5  11   1       28.81       -5.84     20.68 o 
  -4  11   1      114.71      137.11     31.36 o 
  -3  11   1       13.93        0.92     14.46 o 
  -2  11   1       63.78       73.74     21.15 o 
  -1  11   1        0.90        2.55     14.19 o 
   0  11   1       16.96      -13.34     13.34 o 
   1  11   1       61.65       38.59     16.36 o 
   2  11   1       44.54       53.90     24.88 o 
   3  11   1        1.31      -10.53     19.52 o 
   4  11   1      108.67      156.02     33.15 o 
   5  11   1       20.08       30.44     26.07 o 
   6  11   1       43.23       60.34     27.26 o 
  -5  12   1       12.85        1.21     17.89 o 
  -4  12   1      191.85      178.25     24.12 o 
  -3  12   1       68.55      114.23     21.60 o 
  -2  12   1      677.63      737.05     95.22 o 
  -1  12   1       22.56       35.74     18.38 o 
   0  12   1       12.69       14.83     16.98 o 
   1  12   1       12.72       26.35     25.03 o 
   2  12   1      949.63      902.37     59.14 o 
   3  12   1       16.96      -17.91     23.21 o 
   4  12   1       91.95      128.66     33.79 o 
 -14   0   2     1143.97     1137.95     53.62 o 
 -12   0   2      326.25      371.33     17.48 o 
 -10   0   2     4015.02     4033.27     53.79 o 
  -8   0   2      458.85      451.36     14.63 o 
  -6   0   2     7288.10     7306.65     76.67 o 
  -4   0   2     6908.80     7038.77     73.86 o 
  -2   0   2     1283.22     1468.69     19.22 o 
   0   0   2    21174.28    21037.29    223.68 o 
   2   0   2     3310.75     3595.18     39.13 o 
   4   0   2    10931.22    10792.80    107.82 o 
   6   0   2        6.76        5.92      5.63 o 
   8   0   2      286.77      261.19     23.65 o 
  10   0   2     3650.27     3727.51     82.61 o 
  12   0   2        0.47       15.21     44.79 o 
 -14   1   2        3.50       -6.79     10.24 o 
 -13   1   2      472.01      481.27     15.62 o 
 -12   1   2        8.41        8.76      6.45 o 
 -11   1   2        0.22        1.53      5.46 o 
 -10   1   2        7.53        2.21      5.02 o 
  -9   1   2      154.20      154.68      7.94 o 
  -8   1   2        4.53        5.50      4.14 o 
  -7   1   2     9978.00     9728.95     63.48 o 
  -6   1   2       49.49       37.40      4.03 o 
  -5   1   2      491.40      458.46      8.85 o 
  -4   1   2        1.04        4.14      2.20 o 
  -3   1   2       14.77        6.88      4.19 o 
  -2   1   2        0.10       -1.48      1.57 o 
  -1   1   2        1.44        0.02      1.68 o 
   0   1   2       26.74       46.51      2.49 o 
   1   1   2     5699.21     6100.20     41.76 o 
   2   1   2       55.20       45.94      3.10 o 
   3   1   2     1978.39     1877.36     19.30 o 
   4   1   2       57.76       49.95      5.60 o 
   5   1   2     1154.81     1153.98     15.98 o 
   6   1   2       30.25       30.39      4.66 o 
   7   1   2     2969.29     2993.28     32.86 o 
   8   1   2        5.64       -0.99      5.24 o 
   9   1   2      245.45      238.16     15.36 o 
  10   1   2       65.79       78.04     11.81 o 
  11   1   2      530.29      524.33     26.31 o 
  12   1   2        2.01       -2.93     12.35 o 
 -14   2   2        0.89       -7.47     10.45 o 
 -13   2   2       86.44       89.63     12.04 o 
 -12   2   2      413.54      423.89     15.07 o 
 -11   2   2      100.40       98.56      8.00 o 
 -10   2   2     1045.45     1067.85     23.97 o 
  -9   2   2        2.63       -1.67      4.41 o 
  -8   2   2      210.86      204.60     11.51 o 
  -7   2   2       10.61        1.38      3.62 o 
  -6   2   2     1098.76     1077.89     12.92 o 
  -5   2   2       33.70       24.98      3.19 o 
  -4   2   2     1122.11     1165.06     11.57 o 
  -3   2   2        0.68        0.16      1.97 o 
  -2   2   2       59.59       55.34      4.67 o 
  -1   2   2      111.85      152.99      5.41 o 
   0   2   2     2353.57     2741.88     24.40 o 
   1   2   2       21.28        8.59      1.98 o 
   2   2   2      719.40      675.99     10.91 o 
   3   2   2       25.34       21.65      2.86 o 
   4   2   2     2939.76     2910.72     25.61 o 
   5   2   2        1.32        4.43      3.05 o 
   6   2   2      753.66      740.30     11.89 o 
   7   2   2        3.68       -1.65      4.33 o 
   8   2   2      707.14      708.63     15.69 o 
   9   2   2        1.87        8.01      7.41 o 
  10   2   2      473.78      465.30     24.17 o 
  11   2   2        7.20       -9.78      9.78 o 
 -13   3   2        5.81        4.85     10.01 o 
 -12   3   2       78.05       88.19     11.42 o 
 -11   3   2       18.85       20.17      5.34 o 
 -10   3   2        0.01        1.35      4.68 o 
  -9   3   2        0.77       -0.49      4.51 o 
  -8   3   2      212.58      201.51      8.14 o 
  -7   3   2      232.40      233.57      6.40 o 
  -6   3   2      212.14      205.14      5.63 o 
  -5   3   2      236.97      255.52      8.49 o 
  -4   3   2      100.57       88.99      4.40 o 
  -3   3   2      815.70      867.36     21.10 o 
  -2   3   2       15.72        4.60      2.12 o 
  -1   3   2     1145.64     1222.49     15.81 o 
   0   3   2       96.93      127.93      4.19 o 
   1   3   2     1052.11     1116.83     12.49 o 
   2   3   2        1.32       -2.21      2.21 o 
   3   3   2      213.52      218.78      5.47 o 
   4   3   2       39.13       38.48      3.63 o 
   5   3   2      103.97       93.05      5.16 o 
   6   3   2      126.85      138.50      6.33 o 
   7   3   2       65.30       56.57      5.47 o 
   8   3   2       21.80       13.39      4.69 o 
   9   3   2        7.91        0.73      6.84 o 
  10   3   2        1.79       -2.29      8.90 o 
  11   3   2       21.89       34.30     11.81 o 
 -13   4   2       79.23       90.23     15.34 o 
 -12   4   2       93.14       82.23     15.46 o 
 -11   4   2       17.64        6.98      9.18 o 
 -10   4   2      760.02      778.73     19.85 o 
  -9   4   2       12.36        3.70      4.33 o 
  -8   4   2        3.53        5.31      3.87 o 
  -7   4   2       31.29       25.95      4.08 o 
  -6   4   2      828.55      828.82     10.35 o 
  -5   4   2      153.41      143.27      4.96 o 
  -4   4   2      525.95      520.24      7.88 o 
  -3   4   2       13.54       17.56      3.16 o 
  -2   4   2      173.66      183.44      5.42 o 
  -1   4   2        1.62       -2.26      2.26 o 
   0   4   2     3727.47     3675.09     29.72 o 
   1   4   2        5.76       10.70      3.18 o 
   2   4   2      727.09      740.51     12.74 o 
   3   4   2       19.80       22.91      3.20 o 
   4   4   2     1749.14     1707.05     19.68 o 
   5   4   2       81.56       78.90      5.10 o 
   6   4   2      159.08      158.75      7.02 o 
   7   4   2        2.34        8.94      4.64 o 
   8   4   2        1.66        1.00      5.38 o 
   9   4   2        6.16       10.07      6.31 o 
  10   4   2      311.13      315.82     19.09 o 
  11   4   2       32.35       22.49     12.36 o 
 -13   5   2      282.57      268.05     20.15 o 
 -12   5   2       17.67       15.66     11.21 o 
 -11   5   2      622.83      580.97     22.54 o 
 -10   5   2        7.99       11.60      8.86 o 
  -9   5   2      255.43      266.53     12.02 o 
  -8   5   2        0.25        1.59      4.85 o 
  -7   5   2     4657.24     4715.47     37.45 o 
  -6   5   2       69.74       64.16      6.09 o 
  -5   5   2        0.55       -2.59      3.25 o 
  -4   5   2        3.56        3.42      3.29 o 
  -3   5   2    12789.35    12626.50     81.60 o 
  -2   5   2      236.99      235.83      5.69 o 
  -1   5   2       46.98       50.16      3.30 o 
   0   5   2      535.95      532.63      8.73 o 
   1   5   2     1387.89     1390.36     18.66 o 
   2   5   2       10.92       24.93      4.42 o 
   3   5   2    10509.04    10225.59     79.13 o 
   4   5   2        1.84        2.03      3.37 o 
   5   5   2       22.37       20.05      4.14 o 
   6   5   2        0.34        1.18      4.36 o 
   7   5   2     2106.32     2130.01     34.96 o 
   8   5   2        0.24        8.75      6.36 o 
   9   5   2        0.12       -1.54      7.09 o 
  10   5   2        0.02       -4.62     10.83 o 
 -12   6   2      224.80      213.52     13.90 o 
 -11   6   2        0.00        0.30      6.78 o 
 -10   6   2      360.09      370.91     10.67 o 
  -9   6   2        1.22       -5.39      7.66 o 
  -8   6   2       25.74       17.86      7.92 o 
  -7   6   2       73.46       78.21      9.17 o 
  -6   6   2     3635.41     3682.60     48.40 o 
  -5   6   2       40.43       44.44      4.96 o 
  -4   6   2       79.20       90.03      5.20 o 
  -3   6   2       96.01       98.67      5.93 o 
  -2   6   2     2871.05     2826.09     24.78 o 
  -1   6   2      149.66      159.34      5.03 o 
   0   6   2    11068.93    10996.83     76.94 o 
   1   6   2        0.43        4.51      4.12 o 
   2   6   2       22.91       34.02      6.34 o 
   3   6   2      250.34      243.61      7.73 o 
   4   6   2      641.09      615.55     12.16 o 
   5   6   2       31.49       27.11      5.41 o 
   6   6   2       20.56       20.27      6.38 o 
   7   6   2        0.54       -5.34      6.51 o 
   8   6   2      134.19      141.56     11.35 o 
   9   6   2       28.59       30.21     10.23 o 
  10   6   2      541.79      556.88     19.26 o 
 -12   7   2      104.92       86.43     18.51 o 
 -11   7   2        0.16       -5.03     13.12 o 
 -10   7   2        0.66       18.72     11.99 o 
  -9   7   2       39.05       55.12     13.31 o 
  -8   7   2        7.19       15.12     10.18 o 
  -7   7   2      613.39      633.05     23.10 o 
  -6   7   2      149.70      181.28     13.82 o 
  -5   7   2      665.78      675.88     29.41 o 
  -4   7   2       99.08       85.03      7.61 o 
  -3   7   2      311.06      317.43     10.39 o 
  -2   7   2      195.81      202.64      6.14 o 
  -1   7   2      870.71      873.83     11.91 o 
   0   7   2      108.07      106.40      7.00 o 
   1   7   2        0.10        3.13      4.92 o 
   2   7   2       13.19       11.89      5.29 o 
   3   7   2      911.01      867.83     15.58 o 
   4   7   2       16.14       16.03      4.82 o 
   5   7   2      780.87      735.69     14.68 o 
   6   7   2       62.85       66.61      8.26 o 
   7   7   2       26.81       19.58      7.55 o 
   8   7   2       18.44        3.64      7.92 o 
   9   7   2       77.49       74.85     12.62 o 
 -11   8   2       58.43       35.32     14.79 o 
 -10   8   2        2.30       -0.33     12.71 o 
  -9   8   2       30.77       51.04     13.92 o 
  -8   8   2       52.62       29.38     14.96 o 
  -7   8   2       19.13       12.47     11.80 o 
  -6   8   2       32.73       51.77     15.59 o 
  -5   8   2       13.56       15.55      9.86 o 
  -4   8   2        0.41       10.12      7.49 o 
  -3   8   2        3.56       -7.58      7.58 o 
  -2   8   2        0.37       -6.13      7.11 o 
  -1   8   2       58.39       69.98      9.42 o 
   0   8   2      204.29      210.76     11.75 o 
   1   8   2       46.52       53.52      6.75 o 
   2   8   2        1.16       -2.88      5.80 o 
   3   8   2      167.46      190.09     17.41 o 
   4   8   2       68.27       63.78      7.37 o 
   5   8   2        3.50        6.01      6.40 o 
   6   8   2       12.27       15.15      7.27 o 
   7   8   2       27.70       24.06      8.60 o 
   8   8   2        7.15       15.59      9.27 o 
   9   8   2       11.89       12.40     10.13 o 
 -10   9   2       34.79       25.42     14.71 o 
  -9   9   2       47.54       51.20     14.84 o 
  -8   9   2        0.24       -0.33     11.71 o 
  -7   9   2      832.88      786.36     27.90 o 
  -6   9   2      158.92      186.83     16.60 o 
  -5   9   2        2.36       13.58      9.78 o 
  -4   9   2       30.70       13.91     11.15 o 
  -3   9   2      107.46      126.10     28.38 o 
  -2   9   2        0.96        0.21      9.85 o 
  -1   9   2       30.29       31.71     18.00 o 
   0   9   2        1.37        8.73     11.18 o 
   1   9   2      356.27      373.49     25.22 o 
   2   9   2       59.37       63.88      6.64 o 
   3   9   2       31.38       33.34      8.28 o 
   4   9   2       35.89       31.89      8.86 o 
   5   9   2       55.53       53.05     11.29 o 
   6   9   2       43.36       50.68     10.21 o 
   7   9   2      797.98      840.27     26.94 o 
   8   9   2        0.81       -1.42     13.15 o 
  -9  10   2       17.46       27.04     15.64 o 
  -8  10   2        4.53       -4.13     13.34 o 
  -7  10   2      249.54      227.81     19.88 o 
  -6  10   2      279.82      282.63     24.67 o 
  -5  10   2       86.15       82.30     17.45 o 
  -4  10   2     2071.17     2151.12     54.11 o 
  -3  10   2        1.44        1.49     12.14 o 
  -2  10   2      244.97      236.88     19.80 o 
  -1  10   2        0.71       -3.37     17.30 o 
   0  10   2     1318.19     1307.00     60.62 o 
   1  10   2       68.54       65.37     24.06 o 
   2  10   2        0.71       37.41     20.37 o 
   3  10   2       11.84       20.94     18.99 o 
   4  10   2     3016.66     3084.03     55.62 o 
   5  10   2      112.74      110.99     13.05 o 
   6  10   2      126.50      135.15     26.22 o 
  -7  11   2     1205.10     1141.89     44.70 o 
  -6  11   2       18.73       20.79     17.52 o 
  -5  11   2       97.03      116.11     41.32 o 
  -4  11   2       29.03       26.86     16.05 o 
  -3  11   2     1103.83     1200.99     55.00 o 
  -2  11   2      114.82      107.72     29.19 o 
  -1  11   2        0.96        8.12     19.71 o 
   0  11   2      100.82      156.55     29.70 o 
   1  11   2      138.76       74.14     26.30 o 
   2  11   2       44.53       24.97     23.32 o 
   3  11   2      629.69      576.93     48.75 o 
   4  11   2       88.02      127.60     30.31 o 
   5  11   2       25.36       15.90     22.83 o 
  -5  12   2       51.43       44.70     20.48 o 
  -4  12   2       67.32       62.34     20.79 o 
  -3  12   2        1.86       18.15     18.73 o 
  -2  12   2      372.68      435.87     44.91 o 
  -1  12   2       43.40       46.23     27.00 o 
   0  12   2      344.84      349.20     41.01 o 
   1  12   2       10.50       24.21     23.57 o 
   2  12   2      104.73       73.15     28.13 o 
   3  12   2       25.78       27.28     25.80 o 
 -13   0   3       58.68       47.20     13.52 o 
 -11   0   3        0.65        7.95      8.58 o 
  -9   0   3        4.41        0.42      6.22 o 
  -7   0   3      444.47      415.86     14.04 o 
  -5   0   3       79.49       68.73      8.35 o 
  -3   0   3      314.83      344.78     10.05 o 
  -1   0   3       40.59       28.47      6.65 o 
   1   0   3       47.79       40.74      4.86 o 
   3   0   3      183.67      159.37      9.85 o 
   5   0   3       13.60       -0.81      5.61 o 
   7   0   3      116.02      121.64     13.29 o 
   9   0   3       36.70       37.38     14.98 o 
 -14   1   3        0.04       -0.29      9.17 o 
 -13   1   3        0.79        9.83      8.41 o 
 -12   1   3       61.21       45.74      8.34 o 
 -11   1   3       23.86       24.90      7.00 o 
 -10   1   3       43.73       60.80      6.86 o 
  -9   1   3       53.44       40.16      5.36 o 
  -8   1   3      172.22      159.60      7.59 o 
  -7   1   3      223.01      230.01      7.16 o 
  -6   1   3       47.27       59.19      4.66 o 
  -5   1   3     1352.45     1315.38     13.96 o 
  -4   1   3        2.84       -0.32      2.86 o 
  -3   1   3     3168.32     3272.50     27.41 o 
  -2   1   3       77.29       86.35      4.97 o 
  -1   1   3      353.99      357.71      7.36 o 
   0   1   3      159.34      148.70      6.15 o 
   1   1   3      513.75      500.91      9.09 o 
   2   1   3       63.28       56.14      3.85 o 
   3   1   3      628.41      602.70     11.29 o 
   4   1   3       11.27        7.42      4.32 o 
   5   1   3       11.72        9.78      4.25 o 
   6   1   3        2.25        0.93      4.45 o 
   7   1   3      130.76      121.90      9.17 o 
   8   1   3       26.56       30.77      8.09 o 
   9   1   3      647.18      669.66     23.98 o 
  10   1   3        5.57        4.41     10.84 o 
 -14   2   3       31.27       27.14      9.64 o 
 -13   2   3        4.70        7.66      8.36 o 
 -12   2   3     2022.41     2126.85     29.39 o 
 -11   2   3       10.60       16.45      6.79 o 
 -10   2   3        0.32        7.79      6.27 o 
  -9   2   3       55.50       60.16      6.79 o 
  -8   2   3     3722.13     3674.82     31.87 o 
  -7   2   3      153.14      132.90      6.16 o 
  -6   2   3       83.45       79.61      4.50 o 
  -5   2   3        0.30        1.32      3.35 o 
  -4   2   3      510.21      493.22      8.50 o 
  -3   2   3       42.32       57.67      4.23 o 
  -2   2   3    10534.47    10600.89     86.93 o 
  -1   2   3        0.39        0.74      2.66 o 
   0   2   3       81.27       84.36      3.90 o 
   1   2   3        9.76        7.04      2.66 o 
   2   2   3     6602.26     6418.66     52.39 o 
   3   2   3        8.64        6.96      3.33 o 
   4   2   3      153.83      154.92      6.68 o 
   5   2   3        0.91        5.96      3.95 o 
   6   2   3     2038.91     2054.33     28.62 o 
   7   2   3        0.12       -3.78      5.24 o 
   8   2   3     1279.27     1245.21     42.38 o 
   9   2   3       11.67       28.90      9.53 o 
  10   2   3        2.88       -6.25      9.31 o 
 -13   3   3        1.71        2.96      8.16 o 
 -12   3   3       41.79       38.70      8.60 o 
 -11   3   3     1006.26     1025.40     33.27 o 
 -10   3   3       30.42       29.26      7.02 o 
  -9   3   3     3613.12     3625.42     33.85 o 
  -8   3   3       43.77       41.69      5.00 o 
  -7   3   3      714.64      676.21     13.99 o 
  -6   3   3        0.02       -3.96      3.96 o 
  -5   3   3     4771.43     4653.91     37.99 o 
  -4   3   3        4.64        0.62      3.34 o 
  -3   3   3      589.13      600.94     10.38 o 
  -2   3   3       89.94       92.43      5.99 o 
  -1   3   3    10847.85    10956.36     88.64 o 
   0   3   3        1.68       -2.76      2.76 o 
   1   3   3      419.73      383.16      7.18 o 
   2   3   3       20.33       18.02      4.28 o 
   3   3   3       12.65       16.67      3.53 o 
   4   3   3        8.21       10.79      4.10 o 
   5   3   3     5432.11     5341.97     48.80 o 
   6   3   3        0.05        5.66      4.68 o 
   7   3   3       29.09       19.20      7.00 o 
   8   3   3        6.29       -7.58      7.58 o 
   9   3   3     2289.61     2391.33     73.64 o 
  10   3   3        9.07       13.49     11.98 o 
 -13   4   3       77.40       82.14     25.93 o 
 -12   4   3      652.10      670.57     34.50 o 
 -11   4   3      195.20      224.35     14.86 o 
 -10   4   3       60.09       69.53      7.03 o 
  -9   4   3        2.45       -0.06      4.25 o 
  -8   4   3      670.52      666.44     14.70 o 
  -7   4   3       72.05       64.28      6.12 o 
  -6   4   3      680.81      594.25     17.66 o 
  -5   4   3        8.62        7.87      4.68 o 
  -4   4   3      131.09      142.59      7.00 o 
  -3   4   3       20.47       29.48      7.08 o 
  -2   4   3     3106.72     3016.74     32.05 o 
  -1   4   3      181.65      169.84      6.30 o 
   0   4   3      922.88      923.74     18.25 o 
   1   4   3        7.28        2.24      3.65 o 
   2   4   3      421.83      393.14     12.80 o 
   3   4   3      185.77      174.22      8.08 o 
   4   4   3      951.15      929.24     31.22 o 
   5   4   3        2.95        2.13      4.64 o 
   6   4   3      402.93      386.50     12.60 o 
   7   4   3       57.40       63.71      8.51 o 
   8   4   3      149.20      139.14     13.09 o 
   9   4   3        0.98        8.98     10.29 o 
  10   4   3      105.50       86.83     17.15 o 
 -13   5   3       36.35       -0.34     14.11 o 
 -12   5   3        0.47        4.32     12.76 o 
 -11   5   3       12.26       12.40     13.56 o 
 -10   5   3        3.82        4.05      5.91 o 
  -9   5   3        5.83       13.32      6.32 o 
  -8   5   3      118.03       98.38      8.51 o 
  -7   5   3       59.43       68.01      7.44 o 
  -6   5   3       90.28      100.09     10.53 o 
  -5   5   3      450.06      471.75     12.88 o 
  -4   5   3        0.80       -4.06      4.26 o 
  -3   5   3      489.80      486.48     15.46 o 
  -2   5   3       20.11       14.93      4.20 o 
  -1   5   3       59.40       53.18      4.48 o 
   0   5   3       23.87       23.84      4.74 o 
   1   5   3      330.64      322.13     11.36 o 
   2   5   3        0.38       -1.85      4.07 o 
   3   5   3      157.38      136.90      7.82 o 
   4   5   3        0.65        5.20      4.11 o 
   5   5   3       22.49       21.62      5.27 o 
   6   5   3        0.21       -3.75      5.51 o 
   7   5   3        0.33       -2.65      8.08 o 
   8   5   3        7.06       12.60      9.97 o 
   9   5   3      254.68      302.56     22.99 o 
 -12   6   3       57.54       25.76     14.11 o 
 -11   6   3       41.00       19.86     13.25 o 
 -10   6   3       48.63       45.03     13.87 o 
  -9   6   3       10.88       -0.15      8.02 o 
  -8   6   3      116.26      103.90      7.17 o 
  -7   6   3       85.18       82.87      6.89 o 
  -6   6   3       13.24       11.32      8.44 o 
  -5   6   3       35.98       33.99      5.67 o 
  -4   6   3        5.91       10.70      5.08 o 
  -3   6   3        0.42       -0.56      6.34 o 
  -2   6   3        8.69        7.02      4.16 o 
  -1   6   3       29.67       27.11      4.04 o 
   0   6   3      351.09      353.16     14.33 o 
   1   6   3       44.38       35.39      5.60 o 
   2   6   3      239.05      243.70      9.79 o 
   3   6   3       32.63       32.28      5.99 o 
   4   6   3       51.88       47.72      6.76 o 
   5   6   3       21.90       16.96      5.38 o 
   6   6   3        0.43       -5.76      5.76 o 
   7   6   3        6.65       11.58      7.53 o 
   8   6   3        0.55      -10.15     10.20 o 
   9   6   3        5.01      -14.75     14.75 o 
 -11   7   3      156.60      117.71     17.94 o 
 -10   7   3        0.11       -5.43     11.83 o 
  -9   7   3      868.62      811.88     61.00 o 
  -8   7   3       29.30       26.30     14.60 o 
  -7   7   3       49.58       38.86      9.68 o 
  -6   7   3       15.62       12.67      5.01 o 
  -5   7   3     2919.02     2919.41     32.39 o 
  -4   7   3        2.78       -3.99      5.06 o 
  -3   7   3      224.79      231.77     10.42 o 
  -2   7   3      144.98      153.08      8.54 o 
  -1   7   3     2560.91     2539.55     36.69 o 
   0   7   3      111.81      120.43      8.65 o 
   1   7   3     1438.10     1380.44     23.49 o 
   2   7   3        7.98        7.17      5.47 o 
   3   7   3       43.07       54.61     10.09 o 
   4   7   3       45.56       53.95      8.75 o 
   5   7   3     1137.45     1164.34     20.06 o 
   6   7   3       71.59       75.05      9.05 o 
   7   7   3        0.28       -2.10      7.72 o 
   8   7   3        4.38       -3.63      8.46 o 
 -11   8   3        0.85      -13.32     13.32 o 
 -10   8   3       42.44        9.05     13.51 o 
  -9   8   3       55.89       38.20     13.76 o 
  -8   8   3     1694.38     1779.73     43.06 o 
  -7   8   3       42.12       49.30     12.59 o 
  -6   8   3      344.16      319.05     24.83 o 
  -5   8   3       38.46       32.88      8.85 o 
  -4   8   3      234.39      235.51      9.51 o 
  -3   8   3        9.98       13.64      6.57 o 
  -2   8   3     2354.74     2390.82     40.42 o 
  -1   8   3      164.96      167.42     23.71 o 
   0   8   3        3.07        3.86      7.01 o 
   1   8   3       14.32       16.25      8.31 o 
   2   8   3     4649.00     4678.54     61.10 o 
   3   8   3       10.93        4.94      7.27 o 
   4   8   3       81.13       99.66     11.25 o 
   5   8   3       93.69      130.25     12.63 o 
   6   8   3      597.34      582.83     16.63 o 
   7   8   3       68.99       62.35     13.00 o 
 -10   9   3        3.13        9.07     15.16 o 
  -9   9   3      817.38      797.93     32.92 o 
  -8   9   3       28.78       42.91     15.65 o 
  -7   9   3      593.24      581.72     26.51 o 
  -6   9   3       68.64       59.79     13.57 o 
  -5   9   3      309.98      279.05     22.01 o 
  -4   9   3        0.35        0.55     16.66 o 
  -3   9   3       91.90      120.89     17.65 o 
  -2   9   3       52.95       53.68      6.95 o 
  -1   9   3     1096.32     1040.43     25.08 o 
   0   9   3       22.04       17.22      8.40 o 
   1   9   3       63.89       80.81     11.26 o 
   2   9   3       73.29       98.54     15.42 o 
   3   9   3      215.50      207.25     19.03 o 
   4   9   3      198.86      200.47     14.42 o 
   5   9   3      909.20      952.97     26.41 o 
   6   9   3        3.87        1.23     10.63 o 
  -8  10   3       26.56       34.10     15.78 o 
  -7  10   3       15.18       14.23     16.99 o 
  -6  10   3       49.63       29.30     18.27 o 
  -5  10   3        0.11        8.78     15.32 o 
  -4  10   3        0.90        1.66     14.78 o 
  -3  10   3       18.50       -5.60     18.86 o 
  -2  10   3      335.38      360.99     38.22 o 
  -1  10   3      184.99      243.82     34.42 o 
   0  10   3      188.51      187.06     13.00 o 
   1  10   3        2.00       -9.06      9.06 o 
   2  10   3      123.52      136.66     16.23 o 
   3  10   3       88.35       86.25     13.24 o 
   4  10   3       80.67       72.10     13.28 o 
   5  10   3       18.03       28.03     20.19 o 
  -6  11   3       62.07       60.58     20.57 o 
  -5  11   3        4.15        8.66     17.19 o 
  -4  11   3       38.40       39.28     26.07 o 
  -3  11   3        0.03       20.52     23.97 o 
  -2  11   3       21.31       46.14     23.89 o 
  -1  11   3       10.15        0.06     21.37 o 
   0  11   3       31.26        3.52     21.73 o 
   1  11   3       23.90       77.00     27.19 o 
   2  11   3        2.19        5.15     20.18 o 
   3  11   3       24.35       18.19     24.23 o 
  -3  12   3       29.72       57.08     28.91 o 
  -2  12   3      771.57      820.77     60.34 o 
  -1  12   3        6.36       44.19     28.06 o 
   0  12   3        0.37       -5.24     25.20 o 
 -12   0   4       16.16       19.84     12.27 o 
 -10   0   4     1154.45     1109.36     66.00 o 
  -8   0   4       85.96       67.66     10.50 o 
  -6   0   4    10588.23    10517.20    127.93 o 
  -4   0   4     3107.25     3161.80     40.83 o 
  -2   0   4      530.08      549.41     13.99 o 
   2   0   4       96.65      105.03      9.58 o 
   4   0   4     4010.65     4023.62    107.35 o 
   6   0   4      309.72      293.42     18.96 o 
   8   0   4      661.45      673.12     34.30 o 
 -13   1   4      355.52      359.50     16.16 o 
 -12   1   4        5.96        0.31      8.97 o 
 -11   1   4      128.54      142.79     10.85 o 
 -10   1   4        3.36        9.47      7.08 o 
  -9   1   4        0.39       -1.84      6.46 o 
  -8   1   4        1.32        2.45      7.00 o 
  -7   1   4     1155.88     1117.33     16.91 o 
  -6   1   4       34.32       44.23      5.45 o 
  -5   1   4      168.69      177.99      7.70 o 
  -4   1   4        1.00       -2.11      3.81 o 
  -3   1   4     7646.57     7537.85     66.39 o 
  -2   1   4       51.39       41.34     10.25 o 
  -1   1   4     1006.91     1034.73     18.40 o 
   0   1   4        3.85        2.54      4.01 o 
   1   1   4        2.02        4.17      5.49 o 
   2   1   4        2.48        4.73      4.21 o 
   3   1   4     2548.47     2432.31     30.07 o 
   4   1   4       31.44       30.70      5.69 o 
   5   1   4        1.15        3.98      5.30 o 
   6   1   4        0.81        9.00      6.58 o 
   7   1   4      630.20      625.83     27.15 o 
   8   1   4        2.07       11.46      9.34 o 
   9   1   4      259.22      255.94     18.44 o 
 -13   2   4       76.00       74.82     11.86 o 
 -12   2   4      118.55      123.80     18.44 o 
 -11   2   4        5.50        0.70      7.40 o 
 -10   2   4       23.51       15.57      6.99 o 
  -9   2   4       33.04       27.01      6.50 o 
  -8   2   4       77.68       65.12      7.49 o 
  -7   2   4      130.57      119.41     10.68 o 
  -6   2   4      117.23      103.36      6.99 o 
  -5   2   4        0.83       -0.70      4.92 o 
  -4   2   4       84.31       64.61      8.34 o 
  -3   2   4      197.36      178.47      8.33 o 
  -2   2   4      211.21      232.50      8.55 o 
  -1   2   4        7.07        4.84      4.11 o 
   0   2   4      380.17      367.87     11.68 o 
   1   2   4        6.37        6.91      3.57 o 
   2   2   4     1363.15     1296.41     18.67 o 
   3   2   4        3.29        6.10      4.34 o 
   4   2   4      127.42      112.80      8.08 o 
   5   2   4        8.35        0.71      5.19 o 
   6   2   4       23.50       13.35      7.13 o 
   7   2   4       11.79       20.52      8.98 o 
   8   2   4       32.80       24.01     10.45 o 
   9   2   4        0.01       10.28     11.07 o 
 -13   3   4      125.33      123.38     14.36 o 
 -12   3   4      144.07      157.94     18.18 o 
 -11   3   4       19.58       22.31      6.63 o 
 -10   3   4       23.55       20.68      8.76 o 
  -9   3   4      145.41      129.73     11.10 o 
  -8   3   4      150.31      146.51     10.51 o 
  -7   3   4      173.54      164.14     10.16 o 
  -6   3   4       16.11       25.56      6.47 o 
  -5   3   4       60.55       90.21      8.05 o 
  -4   3   4        1.77        4.94      5.12 o 
  -3   3   4      312.16      291.75     15.87 o 
  -2   3   4      205.31      197.98      7.36 o 
  -1   3   4       13.11       17.38      4.59 o 
   0   3   4       11.07       11.24      3.97 o 
   1   3   4      135.98      126.54      6.29 o 
   2   3   4       35.98       37.65      5.43 o 
   3   3   4      271.36      260.28     10.75 o 
   4   3   4       25.88       10.55      5.76 o 
   5   3   4      198.15      214.60     12.97 o 
   6   3   4      104.22      108.79     11.54 o 
   7   3   4      168.73      133.57     12.82 o 
   8   3   4       28.51       37.63     11.04 o 
   9   3   4       21.27       15.23     12.12 o 
 -13   4   4       20.62       17.99     11.59 o 
 -12   4   4      119.16      111.76     19.31 o 
 -11   4   4       13.15       26.70      8.89 o 
 -10   4   4     2124.20     2189.00     35.15 o 
  -9   4   4      110.59      115.30      9.80 o 
  -8   4   4       93.72      106.30      9.78 o 
  -7   4   4      226.81      228.96     13.20 o 
  -6   4   4        2.01       -0.12      5.87 o 
  -5   4   4       11.78        5.94      5.63 o 
  -4   4   4     1099.29     1091.94     19.55 o 
  -3   4   4      123.78      101.00      7.14 o 
  -2   4   4      593.52      560.52     12.03 o 
  -1   4   4       53.41       52.96      7.73 o 
   0   4   4      273.75      316.14     10.25 o 
   1   4   4       18.78       15.80      3.77 o 
   2   4   4      966.22      961.30     25.97 o 
   3   4   4       28.73       28.52      5.98 o 
   4   4   4     2863.31     2788.95     41.63 o 
   5   4   4       43.18       36.50     11.06 o 
   6   4   4        8.76        2.16      8.76 o 
   7   4   4        1.07       -2.27     11.25 o 
   8   4   4       16.97       17.95     12.11 o 
 -12   5   4       13.79        9.51     10.89 o 
 -11   5   4      180.85      177.96     13.05 o 
 -10   5   4       25.78        9.77      8.78 o 
  -9   5   4        2.62        8.04      7.79 o 
  -8   5   4       31.79       17.76      7.03 o 
  -7   5   4     4324.80     4367.53     51.30 o 
  -6   5   4       20.14       19.84      6.62 o 
  -5   5   4        5.46        7.09      6.06 o 
  -4   5   4       74.13       64.90      9.38 o 
  -3   5   4     5217.64     5220.56     59.74 o 
  -2   5   4       69.53       77.35      6.34 o 
  -1   5   4      188.87      180.46     10.99 o 
   0   5   4       16.57       22.15      6.78 o 
   1   5   4     1960.00     1928.09     39.50 o 
   2   5   4       16.21        7.42      6.72 o 
   3   5   4     1391.88     1339.77     22.73 o 
   4   5   4       87.44       75.05      8.45 o 
   5   5   4       76.48       71.68     10.01 o 
   6   5   4        0.05        8.44      9.51 o 
   7   5   4     3143.59     3154.44     80.64 o 
   8   5   4        4.51       24.87     14.06 o 
 -12   6   4       48.26       32.54     15.59 o 
 -11   6   4       14.93        9.23     14.62 o 
 -10   6   4     1219.29     1208.99     26.09 o 
  -9   6   4        5.31       -4.16      7.72 o 
  -8   6   4      412.79      392.31     15.15 o 
  -7   6   4       76.36       73.49      8.46 o 
  -6   6   4     1097.01     1091.51     21.86 o 
  -5   6   4        3.62        4.51      6.08 o 
  -4   6   4     1610.90     1548.83     29.91 o 
  -3   6   4       64.10       63.17      9.94 o 
  -2   6   4      217.35      210.65      9.79 o 
  -1   6   4       56.04       58.54      6.07 o 
   0   6   4     1154.35     1138.64     24.97 o 
   1   6   4        4.51       -0.53      6.89 o 
   2   6   4      121.62      135.47     11.62 o 
   3   6   4        7.70        3.10      8.53 o 
   4   6   4     2591.95     2592.96     82.81 o 
   5   6   4        0.91        6.11      7.65 o 
   6   6   4       37.30       15.72      9.51 o 
   7   6   4       50.58       36.63     13.77 o 
 -11   7   4       19.89       20.27     14.91 o 
 -10   7   4        8.38       11.28     21.72 o 
  -9   7   4      459.05      460.78     25.90 o 
  -8   7   4       69.07       58.94      9.22 o 
  -7   7   4      836.61      855.84     20.29 o 
  -6   7   4       34.27       43.51      8.38 o 
  -5   7   4       75.62       81.41     10.44 o 
  -4   7   4       10.51       -4.06      7.04 o 
  -3   7   4       52.76       42.53     13.83 o 
  -2   7   4        0.66       17.02      7.71 o 
  -1   7   4      452.60      440.28     37.69 o 
   0   7   4       44.97       48.23      8.90 o 
   1   7   4      103.19      102.66     11.33 o 
   2   7   4       35.55       37.47     11.02 o 
   3   7   4       26.27       23.77      9.80 o 
   4   7   4      218.34      267.54     16.88 o 
   5   7   4      220.73      217.32     24.84 o 
   6   7   4        7.19        5.33     14.85 o 
   7   7   4      354.10      319.21     42.96 o 
 -10   8   4       97.78      103.08     18.45 o 
  -9   8   4        0.22        5.46     13.78 o 
  -8   8   4        7.64        8.21     12.89 o 
  -7   8   4        1.50        9.61      7.68 o 
  -6   8   4       93.72       95.95     11.62 o 
  -5   8   4       40.56       55.22      9.46 o 
  -4   8   4      181.25      155.55     18.54 o 
  -3   8   4        5.80        1.91      8.76 o 
  -2   8   4      134.22      119.42     12.88 o 
  -1   8   4       17.58       27.64     12.71 o 
   0   8   4       77.69       81.34     16.24 o 
   1   8   4       24.83       25.15     16.04 o 
   2   8   4       27.93       29.57     11.32 o 
   3   8   4        3.01        3.10     10.78 o 
   4   8   4      449.22      516.58     28.72 o 
   5   8   4        1.15       -9.84     12.43 o 
   6   8   4        2.09      -14.00     14.00 o 
  -9   9   4       47.63       41.11     16.67 o 
  -8   9   4       24.20       46.22     15.78 o 
  -7   9   4       62.38       63.86     18.16 o 
  -6   9   4        1.81       10.74     15.17 o 
  -5   9   4       23.97       24.19      9.18 o 
  -4   9   4       12.80       14.31      9.06 o 
  -3   9   4      814.93      842.55     42.33 o 
  -2   9   4       86.88      112.29     20.51 o 
  -1   9   4       15.44        7.64      9.69 o 
   0   9   4       54.95       51.27     11.90 o 
   1   9   4       53.92       67.33     12.76 o 
   2   9   4        4.38       12.33     11.91 o 
   3   9   4      203.15      197.71     21.14 o 
   4   9   4        0.04        2.70     12.93 o 
  -7  10   4       75.01       80.61     21.26 o 
  -6  10   4      632.97      666.19     35.56 o 
  -5  10   4       24.96       38.30     25.82 o 
  -4  10   4      425.46      358.64     40.40 o 
  -3  10   4       68.42       71.83     12.13 o 
  -2  10   4      251.19      217.53     19.20 o 
  -1  10   4       47.74       54.84     15.44 o 
   0  10   4     2005.38     1945.39     40.71 o 
   1  10   4        2.08        7.69     10.92 o 
   2  10   4       90.16       75.71     19.91 o 
   3  10   4       89.35      109.01     16.98 o 
  -5  11   4      198.84      140.66     34.04 o 
  -4  11   4        3.16       28.21     25.31 o 
  -3  11   4     2083.62     1956.45     84.83 o 
  -2  11   4       88.38      109.88     31.22 o 
  -1  11   4        4.39        5.45     23.68 o 
   0  11   4      115.88       57.48     26.03 o 
 -13   0   5       53.95       26.07     18.40 o 
 -11   0   5        0.07       13.23     18.39 o 
  -9   0   5       90.08       76.20     15.19 o 
  -7   0   5      169.70      174.30     16.82 o 
  -5   0   5       24.03       53.65     16.26 o 
  -3   0   5       17.45       29.95     13.48 o 
  -1   0   5       26.00       18.48     13.59 o 
   1   0   5        7.30        8.41      8.29 o 
   3   0   5      132.66      163.29     16.14 o 
   5   0   5        7.44        3.22     11.76 o 
   7   0   5       14.09      -12.08     12.54 o 
 -13   1   5        7.68        3.40     12.51 o 
 -12   1   5        8.67       28.53     10.18 o 
 -11   1   5       48.75       44.10      9.81 o 
 -10   1   5       71.91       72.02     20.47 o 
  -9   1   5        8.69       10.53     11.65 o 
  -8   1   5       36.48       38.02     10.43 o 
  -7   1   5       58.62       70.15     11.24 o 
  -6   1   5       50.95       63.13      9.91 o 
  -5   1   5     1259.57     1217.44     34.48 o 
  -4   1   5       97.71       97.40     10.01 o 
  -3   1   5     1214.05     1236.22     33.13 o 
  -2   1   5      125.03      148.32     13.60 o 
  -1   1   5       56.46       79.70     19.82 o 
   0   1   5        2.33        2.90      5.29 o 
   1   1   5       72.45       71.67      8.34 o 
   2   1   5       27.64       14.33      8.16 o 
   3   1   5        3.83       -1.33     12.75 o 
   4   1   5       80.53       98.51     10.47 o 
   5   1   5        4.91       20.88      8.61 o 
   6   1   5        6.09        9.78      9.40 o 
   7   1   5      231.19      233.88     17.43 o 
 -13   2   5       17.33       12.27     12.74 o 
 -12   2   5     1050.16     1128.07     30.82 o 
 -11   2   5       34.57       36.17     10.83 o 
 -10   2   5       75.41       97.20     15.97 o 
  -9   2   5        9.64       24.10     11.47 o 
  -8   2   5     3134.83     2998.50     52.89 o 
  -7   2   5        8.54        3.99      8.68 o 
  -6   2   5      161.89      156.91     22.02 o 
  -5   2   5        7.13        2.46      9.82 o 
  -4   2   5      494.01      472.92     17.35 o 
  -3   2   5        8.11        4.01      6.93 o 
  -2   2   5     1877.35     1939.37     33.90 o 
  -1   2   5       10.99        1.38      6.36 o 
   0   2   5        3.50        1.54      4.99 o 
   1   2   5        4.19        5.48      5.72 o 
   2   2   5     5050.49     5041.99     63.09 o 
   3   2   5        0.19        0.28      6.39 o 
   4   2   5       73.14       60.29      8.87 o 
   5   2   5        2.41       -2.56      8.08 o 
   6   2   5      658.37      631.29     22.87 o 
   7   2   5       55.95       64.34     13.45 o 
 -12   3   5        0.32       -4.93     10.15 o 
 -11   3   5      310.71      287.24     16.24 o 
 -10   3   5        7.31       11.23      9.33 o 
  -9   3   5     2283.16     2424.82     41.34 o 
  -8   3   5       39.69       34.14      9.59 o 
  -7   3   5        7.87       -4.13      8.74 o 
  -6   3   5       13.15       15.77      8.89 o 
  -5   3   5     2254.26     2345.11     42.01 o 
  -4   3   5        2.82        7.58      6.94 o 
  -3   3   5      138.17      143.89     14.95 o 
  -2   3   5        3.47        2.59      7.26 o 
  -1   3   5     5710.51     5891.62     68.92 o 
   0   3   5        1.32       -6.22      6.22 o 
   1   3   5      296.04      261.15     14.24 o 
   2   3   5       53.01       82.04      9.80 o 
   3   3   5      116.09       98.01     11.63 o 
   4   3   5       41.15       29.55      9.78 o 
   5   3   5     1878.54     1858.05     71.66 o 
   6   3   5        2.25       -4.75     10.59 o 
   7   3   5       48.82       56.57     15.12 o 
 -12   4   5      299.50      306.31     17.56 o 
 -11   4   5       29.59       23.96     11.68 o 
 -10   4   5      162.05      154.01     13.32 o 
  -9   4   5       24.78       12.92      9.77 o 
  -8   4   5      946.50      934.07     24.24 o 
  -7   4   5       31.64       22.23      9.14 o 
  -6   4   5       89.62       80.75     10.00 o 
  -5   4   5       21.24       30.33      9.23 o 
  -4   4   5       33.16       26.34     12.15 o 
  -3   4   5       80.44       63.09      9.75 o 
  -2   4   5      311.98      328.32     17.37 o 
  -1   4   5       36.47       32.96      9.60 o 
   0   4   5      240.82      250.98     17.24 o 
   1   4   5        0.49       -3.87      5.48 o 
   2   4   5     1131.20     1107.60     27.25 o 
   3   4   5        1.21       -1.05      7.08 o 
   4   4   5      506.00      480.45     40.17 o 
   5   4   5        0.10       -3.55      9.55 o 
   6   4   5       56.93       68.18     14.10 o 
 -12   5   5       43.27       22.27     11.52 o 
 -11   5   5        4.72        3.59     11.44 o 
 -10   5   5        0.01       -7.92     10.42 o 
  -9   5   5       18.23       25.95      9.71 o 
  -8   5   5       48.56       56.56     10.86 o 
  -7   5   5       18.01       42.06     10.05 o 
  -6   5   5       26.18       23.91      8.32 o 
  -5   5   5      160.97      123.42     11.35 o 
  -4   5   5       42.42       51.44     12.79 o 
  -3   5   5      267.85      249.34     32.01 o 
  -2   5   5       44.76       71.88     11.51 o 
  -1   5   5       21.15       38.70      9.82 o 
   0   5   5        4.61        3.77      5.51 o 
   1   5   5      103.11       98.44     14.21 o 
   2   5   5       30.93       15.10     11.20 o 
   3   5   5        0.96        3.02     12.29 o 
   4   5   5        5.78       -2.15      8.67 o 
   5   5   5       11.91        8.10     10.65 o 
   6   5   5        2.24        3.71     11.86 o 
 -11   6   5        2.12        4.84     10.93 o 
 -10   6   5       38.28       33.72     12.00 o 
  -9   6   5       69.66       48.97     11.89 o 
  -8   6   5      190.21      214.44     13.74 o 
  -7   6   5      268.60      295.84     16.26 o 
  -6   6   5       41.94       54.46     10.46 o 
  -5   6   5        0.92        8.97      8.11 o 
  -4   6   5        1.04        9.24     13.84 o 
  -3   6   5        0.07       -0.96      8.00 o 
  -2   6   5       67.58       74.57     15.29 o 
  -1   6   5        0.71        4.71      9.71 o 
   0   6   5      120.08      132.15     14.94 o 
   1   6   5        4.57       -4.24      9.71 o 
   2   6   5       18.06       27.73     12.30 o 
   3   6   5      128.13      147.40     17.89 o 
   4   6   5       15.26        5.57     14.39 o 
   5   6   5        9.64        0.23     15.37 o 
 -10   7   5        4.76       10.87     10.79 o 
  -9   7   5       85.32       51.21     12.13 o 
  -8   7   5        8.83       -6.18     18.68 o 
  -7   7   5       47.36       47.76     10.60 o 
  -6   7   5       23.10       25.76     10.49 o 
  -5   7   5     3187.58     3351.07     57.47 o 
  -4   7   5       60.82       55.40     14.18 o 
  -3   7   5      160.89      179.00     15.41 o 
  -2   7   5      133.90      169.85     15.73 o 
  -1   7   5      582.58      557.58     28.20 o 
   0   7   5        8.00        4.57      9.81 o 
   1   7   5      497.34      478.54     24.76 o 
   2   7   5        0.52       -2.29     12.52 o 
   3   7   5      474.70      543.75     29.75 o 
   4   7   5       30.06       60.85     27.17 o 
  -9   8   5       67.83       61.19     12.24 o 
  -8   8   5     1695.81     1753.11     38.97 o 
  -7   8   5       26.18       25.89     11.13 o 
  -6   8   5      117.42      117.13     29.78 o 
  -5   8   5       32.88       35.58     12.18 o 
  -4   8   5      293.77      303.11     18.89 o 
  -3   8   5       41.87       17.95     17.17 o 
  -2   8   5      913.59      889.95     41.66 o 
  -1   8   5       75.11       87.85     14.42 o 
   0   8   5        1.73        9.12     11.85 o 
   1   8   5        3.20        1.80     12.72 o 
   2   8   5     2498.55     2641.87     63.21 o 
   3   8   5        0.94       -5.22     14.30 o 
  -7   9   5       60.91       46.39     13.28 o 
  -6   9   5       11.20       30.25     18.22 o 
  -5   9   5      471.01      541.13     50.66 o 
  -4   9   5        7.79       22.75     12.25 o 
  -3   9   5      367.24      348.40     20.64 o 
  -2   9   5        1.57       -4.12     11.64 o 
  -1   9   5      495.81      490.09     24.06 o 
   0   9   5        9.96       -5.08     11.98 o 
   1   9   5        0.33      -12.33     12.33 o 
   2   9   5       80.91       93.52     17.44 o 
  -4  10   5       57.53       39.31     13.44 o 
  -3  10   5       73.30       51.61     13.62 o 
  -2  10   5      214.57      227.10     30.22 o 
  -1  10   5       16.89       49.76     14.12 o 
 -12   0   6        9.35        5.96     23.23 o 
 -10   0   6     3081.24     3051.34    104.35 o 
  -8   0   6      318.11      347.63     36.33 o 
  -6   0   6     1406.35     1312.41     58.18 o 
  -4   0   6     2135.63     1897.23     67.72 o 
  -2   0   6      397.61      409.80     32.96 o 
   0   0   6     1661.99     1787.73     47.83 o 
   2   0   6       21.10        9.11     11.33 o 
   4   0   6     3398.59     3488.78    114.38 o 
 -12   1   6        4.77       -1.11     13.24 o 
 -11   1   6       18.51       21.95     18.46 o 
 -10   1   6        8.37        1.64     15.61 o 
  -9   1   6       17.47        7.90     14.09 o 
  -8   1   6        3.44       -8.49     13.59 o 
  -7   1   6     1217.57     1223.84     41.10 o 
  -6   1   6       14.28       22.03     13.11 o 
  -5   1   6      102.82       91.63     17.42 o 
  -4   1   6       20.89        3.93     11.09 o 
  -3   1   6     1403.21     1443.56     50.56 o 
  -2   1   6       45.87       48.64     16.88 o 
  -1   1   6       35.49       31.48      8.07 o 
   0   1   6        0.55        3.30      7.23 o 
   1   1   6      755.10      731.58     21.61 o 
   2   1   6        0.29       -4.25      8.16 o 
   3   1   6       15.66       22.25      9.03 o 
   4   1   6       12.96        9.91      9.74 o 
   5   1   6       23.86       20.40     11.26 o 
 -12   2   6      171.75      165.92     18.07 o 
 -11   2   6       21.70        4.47     14.10 o 
 -10   2   6      502.42      486.41     25.23 o 
  -9   2   6      140.74      141.66     16.16 o 
  -8   2   6       41.68       28.41     21.54 o 
  -7   2   6       21.00        2.42     17.57 o 
  -6   2   6      154.53      159.18     18.39 o 
  -5   2   6       11.92       -6.43     11.09 o 
  -4   2   6        2.20        0.29     17.38 o 
  -3   2   6        0.02        2.36     11.55 o 
  -2   2   6      164.59      173.53     20.72 o 
  -1   2   6        3.77       11.18      7.47 o 
   0   2   6        0.29        1.17      7.38 o 
   1   2   6       66.16       70.48     10.15 o 
   2   2   6      796.22      798.32     26.94 o 
   3   2   6       20.75       21.25     10.67 o 
   4   2   6      347.49      354.47     21.70 o 
   5   2   6        9.36       16.08     13.16 o 
 -11   3   6        4.46        7.92     12.77 o 
 -10   3   6       75.07       82.84     16.56 o 
  -9   3   6       66.23       85.58     18.47 o 
  -8   3   6        0.00        0.27     11.82 o 
  -7   3   6       50.97       48.63     12.80 o 
  -6   3   6        0.38       -3.10     10.07 o 
  -5   3   6      115.64       91.83     12.89 o 
  -4   3   6      106.03       70.38     14.82 o 
  -3   3   6      184.76      259.02     20.41 o 
  -2   3   6      100.61      107.17     20.07 o 
  -1   3   6       98.31      117.13     13.06 o 
   0   3   6       29.71       48.04     13.90 o 
   1   3   6       47.44       26.36     10.25 o 
   2   3   6        2.79       -1.20      9.02 o 
   3   3   6       27.83       14.91     11.00 o 
   4   3   6       32.38       17.67     12.00 o 
   5   3   6        5.73       15.16     13.60 o 
 -11   4   6        3.50      -11.22     11.22 o 
 -10   4   6      475.31      474.04     23.49 o 
  -9   4   6      176.63      222.73     19.99 o 
  -8   4   6        0.24       -7.41     12.58 o 
  -7   4   6        7.22        0.57     11.70 o 
  -6   4   6      561.05      527.63     23.18 o 
  -5   4   6        0.09       -9.58      9.58 o 
  -4   4   6       35.40       48.48     12.01 o 
  -3   4   6       25.19       15.26     14.00 o 
  -2   4   6       46.97       32.27     14.49 o 
  -1   4   6       65.83       78.72     11.84 o 
   0   4   6     1728.88     1794.90     39.59 o 
   1   4   6       68.06       88.64     15.31 o 
   2   4   6      363.07      365.27     19.58 o 
   3   4   6       31.37       11.36     13.69 o 
   4   4   6      180.29      168.59     26.39 o 
 -10   5   6        3.77        3.94     11.22 o 
  -9   5   6      563.67      613.52     39.12 o 
  -8   5   6       42.93       54.32     13.21 o 
  -7   5   6      774.14      744.04     51.72 o 
  -6   5   6       23.92       21.42     12.88 o 
  -5   5   6      156.10      165.97     16.53 o 
  -4   5   6       21.61      -12.13     12.13 o 
  -3   5   6     4813.43     4748.05     78.12 o 
  -2   5   6       23.00        7.80     11.19 o 
  -1   5   6       37.99       46.41     21.58 o 
   0   5   6       31.31       25.06     14.20 o 
   1   5   6      506.02      494.26     19.58 o 
   2   5   6       20.35       18.55     17.58 o 
   3   5   6      607.45      552.94     36.30 o 
  -9   6   6        9.06       11.76     11.37 o 
  -8   6   6      372.10      347.38     33.92 o 
  -7   6   6        1.01        4.73     11.81 o 
  -6   6   6     1273.76     1337.28     30.97 o 
  -5   6   6       17.32        7.06     12.49 o 
  -4   6   6      180.44      173.35     18.59 o 
  -3   6   6      162.15      182.12     18.70 o 
  -2   6   6       67.50       65.45     15.32 o 
  -1   6   6        9.90       -4.80     11.60 o 
   0   6   6     1451.13     1562.72     84.87 o 
   1   6   6        2.52       -6.14     15.90 o 
   2   6   6       94.19      103.88     22.38 o 
   3   6   6        0.38       -3.86     17.77 o 
  -8   7   6       20.27       12.81     12.01 o 
  -7   7   6        4.42       -0.15     12.37 o 
  -6   7   6       39.84       20.54     13.94 o 
  -5   7   6      195.61      166.93     18.20 o 
  -4   7   6       31.21       16.56     13.04 o 
  -3   7   6      849.00      880.68     30.76 o 
  -2   7   6        7.15       -8.52     14.71 o 
  -1   7   6      251.39      296.92     27.37 o 
   0   7   6        7.01       17.05     17.25 o 
   1   7   6       19.23        8.12     23.21 o 
  -6   8   6       15.63       34.38     14.94 o 
  -5   8   6        0.27       -5.30     13.43 o 
  -4   8   6        2.09       21.30     14.25 o 
  -3   8   6       43.50       65.49     15.89 o 
  -2   8   6        5.30       22.21     14.65 o 
  -1   8   6        1.52       -2.14     14.94 o 
  -9   0   7      282.65      205.28     35.93 o 
  -7   0   7       23.48       36.14     22.89 o 
  -5   0   7        6.34       36.61     23.95 o 
  -3   0   7       40.85       72.62     25.54 o 
  -1   0   7        0.13       -3.88     12.92 o 
   1   0   7      148.84      185.26     44.55 o 
 -10   1   7       11.02       -0.96     17.53 o 
  -9   1   7        6.25       19.91     17.74 o 
  -8   1   7        8.76        9.89     34.52 o 
  -7   1   7       63.38       36.37     20.85 o 
  -6   1   7       18.91       27.07     17.54 o 
  -5   1   7      779.09      822.57     37.28 o 
  -4   1   7      173.68      210.04     34.23 o 
  -3   1   7      171.76      196.42     22.96 o 
  -2   1   7        1.42        4.22      9.61 o 
  -1   1   7       13.42       -8.28      9.48 o 
   0   1   7        0.01       13.02      9.92 o 
   1   1   7       12.44        6.34     10.56 o 
   2   1   7       10.71       22.85     11.96 o 
 -10   2   7       75.34       49.27     19.83 o 
  -9   2   7       39.22       21.18     17.01 o 
  -8   2   7     1437.51     1464.73     49.95 o 
  -7   2   7        6.23        2.38     15.15 o 
  -6   2   7       20.35       13.44     23.56 o 
  -5   2   7        0.41        9.81     15.49 o 
  -4   2   7      634.77      745.62     39.24 o 
  -3   2   7       23.51       15.31     12.82 o 
  -2   2   7      558.47      633.35     23.14 o 
  -1   2   7        0.04       -3.61      9.93 o 
   0   2   7        8.20        2.15     11.36 o 
   1   2   7        4.21       11.06     12.15 o 
   2   2   7     1679.17     1673.40     44.03 o 
  -9   3   7      389.21      300.81     57.94 o 
  -8   3   7       19.35       20.44     16.82 o 
  -7   3   7       82.47       75.28     19.44 o 
  -6   3   7        1.88        2.15     15.75 o 
  -5   3   7     1579.79     1625.06     50.58 o 
  -4   3   7        4.29       14.30     16.18 o 
  -3   3   7      155.19      108.45     21.18 o 
  -2   3   7        0.00       22.63     12.48 o 
  -1   3   7     1952.31     1971.66     46.19 o 
   0   3   7        3.67       31.43     12.68 o 
   1   3   7       42.34       41.37     14.01 o 
  -8   4   7      642.17      683.15     37.94 o 
  -7   4   7        0.01        7.23     17.28 o 
  -6   4   7       36.00       37.59     25.16 o 
  -5   4   7        9.63       -0.62     22.59 o 
  -4   4   7       10.20       38.74     18.72 o 
  -3   4   7        2.99       -0.17     15.67 o 
  -2   4   7       82.31       81.76     22.66 o 
  -1   4   7        8.41        1.86     11.92 o 
   0   4   7      106.83       94.68     15.30 o 
   1   4   7        0.19      -10.12     12.45 o 
  -7   5   7       21.05       -7.24     18.52 o 
  -6   5   7       13.23       14.69     24.59 o 
  -5   5   7      284.39      258.63     38.81 o 
  -4   5   7       56.95       42.78     33.26 o 
  -3   5   7       67.79       74.60     33.99 o 
  -2   5   7        4.72        4.62     11.96 o 
  -1   5   7       30.86       14.67     12.52 o 
  -5   6   7        0.96       -5.53     22.21 o 
  -4   6   7       42.70       39.00     26.66 o 
  -3   6   7       47.94       60.92     21.85 o 
                                                 
